# Supplementary material for: Endocrinologist-led glucose management in the emergency ICU: a retrospective before-after study
Source: Front Endocrinol (Lausanne). 2026 Apr 20;17:1790977. doi: 10.3389/fendo.2026.1790977 (PMC13135923; doi:10.3389/fendo.2026.1790977)
Supplement: Supplementary file 1 [file Table1.xlsx]

## Sheet: 2023Y blood glucose level
Time	blood glucose level
2023-07-12 14:49:50	10.3
2023-07-10 14:02:34	9.9
2023-07-14 09:17:37	9.8
2023-07-10 18:34:42	9.4
2023-07-20 17:38:03	9.1
2023-07-17 14:24:33	9
2023-07-14 21:41:53	8.9
2023-07-15 20:30:23	8.7
2023-07-19 18:48:46	8.7
2023-07-20 17:37:55	8.5
2023-07-18 19:12:50	8.4
2023-07-20 04:01:10	8.2
2023-07-17 18:16:24	8.2
2023-07-19 18:48:56	7.7
2023-07-15 08:41:08	7.2
2023-07-11 15:28:02	7.1
2023-07-16 19:59:08	7
2023-07-18 09:00:10	6.7
2023-07-17 04:29:21	6.5
2023-07-11 21:53:05	6.5
2023-07-19 03:58:45	6.4
2023-07-17 23:54:20	6.4
2023-07-12 04:00:53	6.2
2023-07-16 04:03:44	6.1
2023-07-11 04:08:29	5.6
2023-07-15 20:30:31	5.5
2023-07-21 03:56:05	5.4
2023-07-11 21:52:58	5.3
2023-07-13 04:04:38	5.2
2023-07-12 18:50:03	5.2
2023-07-12 18:50:16	5.2
2023-07-14 04:16:47	4.8
2023-07-15 08:27:12	4.8
2023-05-10 09:33:53	26
2023-05-10 21:21:08	19.1
2023-05-04 09:53:00	16.8
2023-04-29 20:00:17	14.6
2023-05-08 09:25:07	14.6
2023-05-04 09:52:51	14.4
2023-05-09 21:10:53	14.1
2023-05-10 09:56:58	13.5
2023-05-09 21:10:48	13.4
2023-05-06 19:43:10	13
2023-05-05 09:21:59	12.8
2023-05-07 12:26:16	12.4
2023-05-10 21:21:14	12.2
2023-05-07 21:06:50	11.8
2023-05-08 09:24:47	11.8
2023-05-05 21:23:04	11.7
2023-05-07 22:34:34	11.5
2023-05-08 09:24:57	11.5
2023-05-02 18:14:04	11.4
2023-05-03 10:14:40	11.2
2023-05-08 03:52:11	10.7
2023-05-09 04:08:51	9.8
2023-05-06 03:56:56	9.2
2023-04-29 23:28:09	9.1
2023-05-01 09:28:20	9.1
2023-05-05 09:21:39	9.1
2023-05-10 03:49:29	8.8
2023-05-07 03:52:57	8.7
2023-05-06 19:42:36	8.5
2023-05-03 05:46:58	8.2
2023-05-02 15:00:43	8.1
2023-04-30 03:51:51	7.9
2023-05-05 09:22:10	7
2023-05-04 04:07:59	6.8
2023-05-04 09:52:24	6.7
2023-05-01 17:52:57	6.6
2023-05-03 04:16:00	6.2
2023-05-03 16:02:56	6.2
2023-05-11 04:10:15	6
2023-05-01 01:47:04	5.8
2023-05-01 17:52:52	5.8
2023-05-01 04:00:50	5.6
2023-05-03 16:02:21	5.5
2023-05-02 04:02:58	5.4
2023-04-30 09:12:59	5.4
2023-05-05 03:52:16	5
2023-04-30 21:45:05	4.9
2023/12/26	18.8
2023/12/25	18.4
2023/12/26	12.5
2023/12/24	11
2023/12/25	8.5
2023/12/23	7.8
2023/12/25	7.6
2023/12/24	6.7
2023/12/24	5.8
2023/12/24	5.7
2023-01-10 14:11:11	20.2
2023-01-07 18:56:21	17.1
2023-01-13 15:19:20	15.5
2023-01-09 13:59:27	14.4
2023-01-12 19:28:03	13.3
2023-01-10 08:35:54	13.2
2023-01-14 11:55:23	12.4
2023-01-06 08:03:43	12.3
2023-01-09 09:29:48	12.3
2023-01-11 09:16:35	11.3
2023-01-08 09:34:58	9.8
2023-01-06 08:41:56	9.6
2023-01-07 09:15:08	9.6
2023-01-12 09:23:05	9.3
2023-01-13 09:09:05	9.3
2023-01-05 21:53:08	8.8
2023-01-15 09:17:23	8.7
2023-01-14 09:30:58	5.7
2023-03-21 21:10:19	16.1
2023-03-22 09:21:40	15.3
2023-03-24 09:30:18	14.4
2023-03-21 21:10:26	14.2
2023-03-21 21:10:32	14.1
2023-03-22 09:21:34	13.8
2023-03-21 21:10:41	13.4
2023-03-23 04:03:23	12.2
2023-03-24 04:11:20	8.4
2023-03-21 15:27:59	7.3
2023/10/31	10.7
2023/11/01	9.2
2023/10/31	8.9
2023/10/31	8.7
2023/10/31	8.4
2023/11/01	8.2
2023-09-17	12
2023-09-15	7.4
2023-09-16	6.7
2023/09/16	6.7
2023-09-17	6
2023-09-17	5.8
2023-09-16	5.7
2023/09/16	5.2
2023-09-17	5
2023-09-15	4.8
2023-09-15	4.7
2023-09-16	3.4
2023-02-10 16:56:40	6.4
2023-02-10 08:58:09	5.9
2023-02-09 16:18:23	5.2
2023-02-11 08:47:28	5.2
2023-02-11 03:52:45	3.4
2023-04-01 03:47:07	28.1
2023-04-06 10:42:53	27
2023-04-02 18:56:55	26
2023-03-31 08:37:20	25
2023-04-04 04:01:23	24.8
2023-04-02 15:00:52	24.7
2023-04-05 03:45:56	24.1
2023-03-30 22:08:23	24
2023-03-30 09:52:43	24
2023-03-31 04:06:18	20.9
2023-04-01 09:01:46	20.7
2023-04-01 06:01:25	20.6
2023-03-29 04:00:56	19.5
2023-04-03 13:45:13	18.9
2023-04-06 00:17:11	18.8
2023-03-31 18:47:00	18
2023-04-05 09:15:47	17.5
2023-04-03 09:27:28	17.2
2023-04-04 21:35:39	16.9
2023-03-31 17:53:00	16.7
2023-04-05 09:15:53	16.6
2023-03-29 09:32:28	15.7
2023-04-06 17:25:26	15.4
2023-04-04 10:47:42	14.5
2023-03-30 04:14:24	14.2
2023-03-28 16:15:53	13
2023-03-31 21:05:00	12.5
2023-04-01 17:30:59	11.1
2023-05-20 20:57:46	4.5
2023-05-20 21:04:31	3.9
2023-05-21 04:01:02	3.7
2023-07-16 03:21:35	12
2023-07-22 15:37:36	10.5
2023-07-21 03:50:12	10.1
2023-07-22 08:32:09	9.7
2023-07-21 17:36:32	9.3
2023-07-17 11:32:18	9.1
2023-07-16 03:52:16	9
2023-07-19 09:48:36	8.7
2023-07-18 09:08:17	8.5
2023-07-23 14:17:53	8.2
2023-07-16 19:44:15	8.1
2023-07-22 04:13:56	8
2023-07-27 04:09:05	7.8
2023-07-31 04:03:29	7.8
2023-07-28 14:13:57	7.6
2023-07-17 04:09:11	7.2
2023-07-23 04:47:36	7.1
2023-07-16 19:44:07	7.1
2023-07-20 18:06:21	7
2023-07-24 17:44:32	6.9
2023-07-19 03:48:14	6.8
2023-07-25 04:05:04	6.8
2023-07-18 09:08:25	6.8
2023-07-21 17:36:23	6.8
2023-08-08 04:13:22	6.6
2023-08-09 03:46:51	6.5
2023-07-24 03:46:00	6.4
2023-07-21 09:03:33	6.2
2023-08-02 04:05:17	6.1
2023-07-22 15:37:44	6.1
2023-07-25 21:53:59	6
2023-08-06 03:51:16	5.9
2023-07-19 18:28:39	5.9
2023-07-20 03:52:22	5.8
2023-07-28 04:00:23	5.8
2023-07-30 04:07:04	5.7
2023-07-19 16:08:27	5.7
2023-07-20 18:06:28	5.6
2023-07-29 03:56:53	5.5
2023-08-04 03:45:18	5.5
2023-07-24 17:44:44	4.5
2023/11/04	25.9
2023/11/05	24
2023/11/05	23.1
2023/11/06	22.1
2023/11/05	21.9
2023/11/06	21.9
2023/11/05	21.1
2023/11/07	19.8
2023/11/06	19.2
2023/11/05	18.9
2023/11/06	18.9
2023/11/06	18.6
2023/11/05	18.6
2023/11/07	18.4
2023/11/05	18.2
2023/11/06	18.1
2023/11/05	18.1
2023/11/05	18
2023/11/05	18
2023/11/05	17.6
2023/11/04	17.3
2023/11/05	17.1
2023/11/05	17
2023/11/07	16.5
2023/11/05	16.4
2023/11/05	16.4
2023/11/06	16.2
2023/11/06	16.1
2023/11/05	15.9
2023/11/05	15.8
2023/11/04	15.5
2023/11/06	15.5
2023/11/05	15.4
2023/11/06	15
2023/11/07	14.6
2023/11/05	14.5
2023/11/05	14.3
2023/11/06	14
2023/11/07	13.6
2023/11/07	13
2023/11/04	12.6
2023/11/07	12.3
2023/11/05	11.5
2023/11/05	10.8
2023/11/05	10.5
2023/11/05	7.8
2023/11/04	3.6
2023/10/17	9.6
2023/10/18	8.5
2023/10/17	8.4
2023/10/18	6.3
2023-06-05 18:17:54	30
2023-06-04 20:05:02	19.3
2023-06-04 20:04:56	19
2023-06-05 18:17:49	18.8
2023-06-03 20:54:25	18.4
2023-06-03 20:54:20	13.5
2023-06-04 03:56:06	13
2023-06-05 04:01:51	12.2
2023-06-03 20:38:23	10.6
2023-06-03 19:42:06	8.3
2023-06-06 03:49:41	8.2
2023/08/06	20.6
2023/08/08	14.8
2023/08/07	14
2023/08/06	12.8
2023/08/09	11.6
2023/08/05	10.6
2023/08/09	9.9
2023/08/07	9.1
2023/08/08	9
2023/08/06	8.5
2023/08/05	8.5
2023/08/07	8.4
2023/08/05	8
2023/08/08	8
2023/08/08	7.8
2023/08/07	7.3
2023/08/06	6.8
2023/08/09	6.2
2023-07-27 10:02:08	20.6
2023-07-22 09:30:45	19.9
2023-07-23 17:40:46	19.6
2023-07-18 16:22:45	18.9
2023-07-23 17:41:26	17
2023-07-25 22:06:27	17
2023-07-21 17:54:47	15
2023-07-20 23:08:33	14.7
2023-07-21 17:54:41	13.8
2023-07-23 17:41:40	13.6
2023-07-20 23:08:40	13
2023-07-25 19:22:07	12.9
2023-07-23 17:40:56	11.4
2023-07-25 03:57:13	11.2
2023-07-23 17:41:10	11.2
2023-07-24 18:20:55	11
2023-07-24 18:20:46	10.8
2023-07-24 18:19:45	10.6
2023-07-24 18:20:36	10.3
2023-07-28 04:11:08	10.2
2023-07-23 08:56:49	10.2
2023-07-19 16:04:44	10.1
2023-07-24 18:19:36	10
2023-07-20 03:59:40	9.8
2023-07-24 18:21:04	9.8
2023-07-21 03:56:24	9.5
2023-07-20 23:08:26	9.5
2023-07-20 17:36:18	9
2023-07-17 23:53:05	8.1
2023-07-18 09:24:16	7.7
2023-07-19 18:47:17	7.4
2023-07-20 23:08:47	7.4
2023-07-18 17:00:57	7.1
2023-07-17 12:27:12	7
2023-07-19 03:57:33	6.9
2023-07-20 06:44:58	6.8
2023-07-20 17:36:25	6.6
2023/10/14	16.9
2023/10/14	16.4
2023/10/17	15.6
2023/10/14	14.9
2023/10/16	13.4
2023/10/16	13.3
2023/10/18	13.3
2023/10/12	13.1
2023/10/19	13.1
2023/10/16	12.8
2023/10/11	12.4
2023/10/19	12.3
2023/10/18	11.9
2023/10/14	11.8
2023/10/18	11.5
2023/10/20	10.7
2023/10/19	10.5
2023/10/13	10.1
2023/10/11	9.7
2023/10/18	9.5
2023/10/17	9.4
2023/10/12	9.2
2023/10/12	8.9
2023/10/13	8.9
2023/10/11	8.7
2023/10/12	8.7
2023/10/10	8.4
2023/10/11	8.4
2023/10/16	8.2
2023/10/10	8
2023/10/17	7.9
2023/10/17	7.8
2023/10/20	7.7
2023/10/19	7.6
2023/10/20	7.4
2023/10/15	7
2023/10/13	7
2023/10/13	6.4
2023/10/15	5.8
2023/10/15	5.5
2023-06-01 13:10:15	15.8
2023-06-04 20:00:33	15.6
2023-06-03 20:47:02	15.3
2023-06-01 13:10:29	15
2023-06-04 08:17:48	14.2
2023-06-02 04:06:04	14
2023-05-31 17:18:03	13.8
2023-06-04 03:51:36	13.5
2023-06-01 17:43:26	13
2023-06-01 04:10:59	12.2
2023-06-01 04:10:59	12.2
2023-06-02 18:14:40	12.1
2023-06-05 03:55:58	11.9
2023-05-30 11:48:49	11.9
2023-06-03 03:51:17	11.7
2023-05-31 15:27:53	11.5
2023-06-03 20:47:39	11.1
2023-06-04 20:00:38	11.1
2023-06-03 03:27:43	11
2023-06-01 17:43:35	10.3
2023-05-31 17:18:08	9.4
2023-05-31 00:32:53	8.6
2023-05-31 04:01:59	8.4
2023-05-30 21:38:06	7.8
2023-12-29	5.2
2023-12-29	7.1
2023/11/21	13.6
2023/11/14	13
2023/11/22	11.9
2023/11/15	11.9
2023/11/14	11.8
2023/11/16	11.6
2023/11/16	11.6
2023/11/21	11.5
2023/11/15	10.4
2023/11/11	10.4
2023/11/16	10.3
2023/11/14	10
2023/11/16	10
2023/11/19	9.7
2023/11/15	9.6
2023/11/13	9.6
2023/11/10	9.4
2023/11/13	9.4
2023/11/13	9.4
2023/11/19	9
2023/11/20	9
2023/11/12	8.9
2023/11/15	8.8
2023/11/12	8.6
2023/11/18	8.6
2023/11/20	8.5
2023/11/14	8.3
2023/11/21	8.3
2023/11/20	8.2
2023/11/19	7.7
2023/11/11	7.5
2023/11/20	7.5
2023/11/21	7.5
2023/11/13	7.4
2023/11/12	7.2
2023/11/22	7
2023/11/17	6.9
2023/11/17	6.9
2023/11/11	6.8
2023/11/17	6.8
2023/11/19	6.8
2023/11/11	6.4
2023/11/12	6.2
2023/11/17	6.1
2023/11/18	5.8
2023/11/18	5.8
2023-05-13 00:23:05	16.9
2023-05-12 23:48:41	13.7
2023-05-13 04:26:14	13.5
2023-05-13 02:41:05	13.5
2023-05-25 21:40:15	12.5
2023-05-15 10:07:33	11.3
2023-05-26 17:30:52	11.2
2023-05-13 03:52:41	10.5
2023-05-22 09:29:43	10.4
2023-05-13 09:42:52	10.2
2023-05-22 09:29:50	10
2023-05-17 03:47:17	9.9
2023-05-23 10:00:20	9.8
2023-05-14 08:46:45	9.5
2023-05-20 21:46:09	9.4
2023-05-15 03:57:41	9.2
2023-05-13 09:42:57	9.2
2023-05-21 19:35:30	9.1
2023-05-19 21:08:47	9
2023-05-23 09:57:46	8.9
2023-05-17 14:00:11	8.8
2023-05-15 20:19:21	8.7
2023-05-16 17:24:02	8.7
2023-05-16 09:16:51	8.4
2023-05-18 08:22:19	8.3
2023-05-18 04:10:12	8.2
2023-05-26 04:09:45	8.2
2023-05-26 00:23:48	8.1
2023-05-21 08:38:05	8
2023-05-23 10:00:27	8
2023-05-14 03:55:09	7.9
2023-05-20 08:33:09	7.9
2023-05-18 08:22:25	7.8
2023-05-18 08:22:04	7.7
2023-05-26 14:09:47	7.7
2023-05-12 22:22:04	7.6
2023-05-21 19:35:34	7.6
2023-05-25 04:03:54	7.5
2023-05-22 19:37:47	7.5
2023-05-24 04:08:44	7.4
2023-05-14 08:46:38	7.4
2023-05-25 08:48:22	7.3
2023-05-20 03:50:54	7.2
2023-05-17 23:01:36	7.2
2023-05-21 08:37:54	7.2
2023-05-27 03:51:57	7.1
2023-05-24 10:34:10	7
2023-05-24 10:34:50	6.9
2023-05-21 04:04:39	6.8
2023-05-24 10:35:02	6.8
2023-05-14 08:46:32	6.7
2023-05-16 04:04:31	6.6
2023-05-13 09:43:03	6.5
2023-05-16 17:24:07	6.5
2023-05-19 15:06:56	6.3
2023-05-19 21:08:53	6.3
2023-05-17 14:00:17	6
2023-05-15 20:19:26	5.8
2023-03-05 03:55:21	33.3
2023-03-05 06:18:48	29.8
2023-02-27 09:54:46	29
2023-02-23 09:51:23	27
2023-03-03 03:51:18	25.4
2023-03-03 21:35:55	25
2023-02-28 03:49:25	24.7
2023-02-27 03:58:23	24.5
2023-02-24 11:17:24	24.1
2023-03-02 10:09:22	24.1
2023-02-23 12:35:10	23
2023-02-25 11:46:11	22.9
2023-02-25 08:58:56	22.8
2023-02-23 13:48:55	22.7
2023-02-21 19:45:24	22.5
2023-02-24 10:10:33	22.5
2023-03-06 03:59:06	22.4
2023-02-25 09:55:30	22.2
2023-02-20 08:44:44	22.2
2023-03-01 10:18:13	22.1
2023-03-05 09:27:15	21.9
2023-02-25 00:44:01	21.6
2023-02-25 13:02:22	21.6
2023-02-24 13:08:49	21.1
2023-03-02 04:01:30	21.1
2023-02-21 10:02:08	21
2023-02-26 19:12:16	20.9
2023-02-23 14:55:13	20.6
2023-02-24 12:26:20	20.6
2023-02-25 04:02:11	20.1
2023-02-28 09:57:42	20
2023-02-24 10:12:24	19.6
2023-02-25 14:04:27	19.6
2023-02-19 09:39:33	19.5
2023-03-07 09:47:33	19.4
2023-02-25 22:10:03	18.6
2023-03-01 04:03:02	18.6
2023-03-04 03:54:36	18.5
2023-03-03 10:17:57	18.3
2023-03-04 09:37:11	18.3
2023-02-19 03:57:55	18
2023-02-22 09:34:53	18
2023-02-26 09:04:36	18
2023-02-24 09:21:32	17.9
2023-02-23 16:00:03	17.8
2023-03-05 17:47:35	17.7
2023-02-25 03:12:59	17.6
2023-02-25 14:56:07	17.6
2023-03-06 21:46:45	17.5
2023-02-24 06:03:52	17.4
2023-02-15 04:05:43	17.3
2023-02-25 02:04:39	17.1
2023-02-22 03:58:13	16.9
2023-02-17 09:56:22	16.9
2023-02-26 07:01:59	16.7
2023-02-26 07:56:35	16.7
2023-02-16 03:47:23	16.4
2023-03-06 09:45:27	16.4
2023-02-17 04:09:56	16.2
2023-02-25 04:58:24	16.2
2023-03-08 04:01:32	16.1
2023-02-26 03:48:25	16
2023-02-18 04:03:38	15.9
2023-03-07 03:53:30	15.9
2023-02-24 03:49:18	15.8
2023-02-24 14:23:35	15.8
2023-02-18 09:59:51	15.8
2023-03-08 09:46:39	15.8
2023-02-25 07:51:09	15.7
2023-02-26 02:01:24	15.7
2023-02-18 17:52:02	15.6
2023-02-24 04:53:34	15.5
2023-02-26 02:58:38	15.5
2023-02-25 15:53:56	15.4
2023-02-24 16:17:14	15.3
2023-02-25 16:49:28	14.7
2023-02-26 04:57:15	14.6
2023-02-15 09:12:37	14.6
2023-02-23 16:36:40	14.5
2023-02-24 16:42:40	14.5
2023-02-14 03:48:36	14.4
2023-02-14 09:25:57	14.3
2023-02-16 09:46:43	14.1
2023-02-20 03:48:58	13.8
2023-02-25 17:49:07	13.8
2023-02-13 10:16:22	13.8
2023-02-21 03:51:08	13.4
2023-02-25 06:42:56	13.3
2023-02-16 20:23:38	12.9
2023-02-23 03:54:58	12.8
2023-02-26 00:48:57	12.8
2023-02-26 06:01:45	12.4
2023-02-28 21:23:42	12.3
2023-02-13 04:01:08	12.2
2023-02-25 18:53:39	11.8
2023-02-13 16:04:23	11.6
2023-02-23 18:59:44	10.3
2023-02-12 20:34:15	9.6
2023-02-23 19:36:00	9.6
2023-03-16 09:29:43	7.5
2023-03-16 03:39:28	6.7
2023-03-16 02:41:59	6.7
2023/10/19	15
2023/10/20	13.4
2023/10/18	12.1
2023/10/20	11.3
2023/10/16	10.7
2023/10/11	10.1
2023/10/14	10.1
2023/10/23	9.8
2023/10/10	9.6
2023/10/21	9.4
2023/10/21	9.2
2023/10/18	9
2023/10/18	9
2023/10/11	8.9
2023/10/23	8.9
2023/10/17	8.8
2023/10/20	8.8
2023/10/12	8.7
2023/10/17	8.6
2023/10/17	8.6
2023/10/12	8.5
2023/10/18	8.5
2023/10/19	8.5
2023/10/20	8.4
2023/10/22	8.4
2023/10/19	8.3
2023/10/13	8.2
2023/10/12	8.1
2023/10/17	8
2023/10/21	8
2023/10/09	7.9
2023/10/14	7.9
2023/10/16	7.8
2023/10/11	7.7
2023/10/10	7.6
2023/10/09	7.4
2023/10/10	7.4
2023/10/13	7.4
2023/10/15	7.2
2023/10/14	7.2
2023/10/19	7
2023/10/08	6.9
2023/10/09	6.9
2023/10/15	6.9
2023/10/16	6.9
2023/10/15	6.8
2023/10/16	6.8
2023/10/21	6.7
2023/10/09	6.6
2023/10/13	6.4
2023/10/11	6.3
2023/10/12	6.3
2023/10/15	6.3
2023/10/22	6.3
2023/10/13	6.2
2023/10/22	6.2
2023/10/10	6
2023/10/23	5.5
2023/10/14	5.4
2023/10/08	5.3
2023-03-17 19:09:12	26
2023-03-17 19:23:52	26
2023-03-17 09:43:35	25
2023-03-20 18:09:10	24.9
2023-03-19 02:00:26	24.8
2023-03-19 14:22:21	24.6
2023-03-19 17:57:03	24
2023-03-20 13:55:44	23.9
2023-03-20 20:46:20	23.8
2023-03-20 09:36:01	23.8
2023-03-20 18:36:17	23.5
2023-03-19 08:54:02	23.2
2023-03-17 23:50:09	23.1
2023-03-18 05:19:22	22.7
2023-03-19 05:47:18	22.4
2023-03-16 03:44:18	22
2023-03-18 08:57:59	20.8
2023-03-17 04:06:12	20.1
2023-03-20 21:56:24	19.8
2023-03-18 06:09:24	19
2023-03-15 09:29:26	18.8
2023-03-18 19:52:11	18.8
2023-03-20 22:53:13	18.1
2023-03-16 09:35:01	17.7
2023-03-18 07:07:19	16.8
2023-03-11 01:23:09	16.8
2023-03-13 08:58:01	16.1
2023-03-10 19:56:26	16
2023-03-13 04:00:22	15.9
2023-03-20 23:47:42	15.8
2023-03-14 09:27:41	15.6
2023-03-18 08:12:39	15.4
2023-03-21 01:49:29	15.3
2023-03-13 19:39:21	15.2
2023-03-10 09:52:02	14.8
2023-03-21 00:54:21	14.4
2023-03-10 03:45:14	14.3
2023-03-12 03:58:15	13.9
2023-03-11 17:27:26	13.8
2023-03-21 02:51:29	13.7
2023-03-12 08:39:35	13.3
2023-03-14 04:12:30	13.2
2023-03-18 18:16:03	13.2
2023-03-15 04:34:50	12.9
2023-03-09 22:01:21	12.9
2023-03-21 03:51:35	12.8
2023-03-21 05:06:00	12.8
2023-03-21 05:52:10	12.7
2023-03-11 03:57:09	12.5
2023-03-11 08:55:42	12.4
2023-03-21 06:53:10	12.2
2023-03-11 07:15:57	12.2
2023-03-21 08:14:52	11.6
2023-03-21 09:43:34	10.6
2023-03-21 08:41:28	10.2
2023-03-21 17:54:25	10.2
2023-03-21 21:57:31	8.4
2023-03-22 01:53:38	4.9
2023-03-09 03:47:37	7.3
2023-03-09 09:59:53	7.1
2023-03-08 23:36:38	6.8
2023-03-10 03:48:09	6.6
2023-03-10 10:09:22	5.9
2023-01-04 09:58:06	22.4
2023-01-02 08:05:16	19.7
2023-01-05 09:07:00	18.8
2023-01-02 20:10:04	18.6
2023-01-04 09:01:30	15.2
2023-01-03 18:49:40	14.5
2023-01-06 08:35:35	14.5
2023-01-01 08:36:13	14.1
2023-01-03 08:47:32	9.1
2023-01-03 06:39:06	8.8
2023-04-29 19:15:55	9.4
2023-04-29 01:38:20	8.1
2023-04-29 11:28:48	7.2
2023-04-29 08:54:12	6.9
2023-04-30 03:53:01	6.6
2023-04-29 23:10:12	6.6
2023-04-28 18:38:48	5.4
2023/09/03	10.3
2023/09/04	9.8
2023/09/03	8.9
2023/09/02	8.2
2023/09/03	7.8
2023/09/04	7.8
2023/09/04	7.5
2023/09/02	6.6
2023/09/03	6.4
2023/09/04	6.3
2023/09/02	6.1
2023/09/02	5.8
2023-01-19 16:42:05	13.8
2023-01-21 15:41:18	11.2
2023-01-19 20:12:24	8.9
2023-01-19 09:54:06	8.2
2023-01-20 03:49:56	8.1
2023-01-19 20:12:30	7.1
2023/10/10	10.4
2023/10/11	10.4
2023/10/11	8
2023/10/12	6.5
2023-06-20 04:04:50	21.9
2023-06-19 21:02:16	15.4
2023-06-19 21:01:57	13.6
2023-06-19 04:16:26	13.4
2023-06-18 22:47:39	12.2
2023-06-19 09:09:23	9.8
2023-06-18 13:56:11	9.7
2023-06-18 22:19:04	7.6
2023-06-08 02:08:41	6.2
2023-06-08 03:55:46	5.8
2023-06-08 01:33:36	5.8
2023-03-31 09:02:46	18.4
2023-03-31 04:04:35	17.5
2023-03-31 22:48:00	16.8
2023-04-01 17:59:36	14.8
2023-04-01 03:48:41	12.1
2023-04-02 08:56:14	11.4
2023-03-30 04:15:51	9.4
2023-03-30 09:55:14	8.2
2023-03-30 22:08:08	7.8
2023-04-01 09:19:03	7.8
2023-04-01 09:17:10	7
2023-04-04 03:55:52	6.5
2023-04-05 03:48:27	5.9
2023-04-03 09:38:22	5.3
2023-04-04 13:11:10	4.8
2023-07-09 12:52:23	11.2
2023-07-08 23:26:51	10.8
2023-07-08 19:56:53	10.7
2023-07-08 20:17:52	10.6
2023-07-09 04:04:15	9.9
2023-07-10 14:16:32	6.2
2023-07-08 16:24:34	5.8
2023-07-10 10:24:31	5.3
2023-07-10 01:09:10	5.1
2023-07-09 17:53:28	4
2023-07-09 23:35:13	3.1
2023-07-10 18:02:28	3
2023-07-09 22:38:06	2.9
2023-07-09 09:41:58	2.7
2023-07-09 21:11:16	0.8
2023/11/25	29
2023/11/25	28
2023/11/24	27
2023/11/25	25
2023/11/26	24.9
2023/11/25	24.5
2023/11/24	23.7
2023/11/24	23.5
2023/11/28	22.3
2023/11/22	22.2
2023/11/25	21.4
2023/11/27	21.2
2023/11/28	21.2
2023/11/23	20.9
2023/11/26	20.9
2023/11/23	20.8
2023/11/25	19.9
2023/11/22	19
2023/11/26	18.8
2023/11/21	18.6
2023/11/22	18.2
2023/11/27	18
2023/11/23	17.4
2023/11/26	17.2
2023/11/23	17
2023/11/21	16.9
2023/11/21	16.8
2023/11/27	16.1
2023/11/21	15.9
2023/11/20	15.8
2023/11/27	15.8
2023/11/24	15.8
2023/11/23	14.8
2023/11/26	14.8
2023/11/27	14.5
2023/11/24	14.4
2023/11/27	14.4
2023/11/22	14.3
2023/11/23	14.2
2023/11/21	13.9
2023/11/22	13.8
2023/11/27	13.7
2023/11/24	12.7
2023/11/26	12.5
2023/11/20	10.8
2023/11/20	10.6
2023/08/18	13.3
2023/08/18	13.1
2023/08/20	13
2023/08/17	11.7
2023/08/15	11.5
2023/08/17	8.6
2023/08/18	7.9
2023/08/15	7.3
2023/08/17	7.2
2023/08/16	7
2023/08/15	6.7
2023/08/16	6.6
2023/08/19	6.4
2023/08/19	6.4
2023/08/19	6.3
2023/08/16	6.1
2023/08/16	5.7
2023/08/18	4.9
2023-07-31 03:53:17	10.4
2023-07-29 03:57:42	8.4
2023-07-30 04:08:14	8
2023-07-27 20:30:11	8
2023-07-28 04:02:12	6.9
2023-07-28 14:14:21	6.7
2023-07-27 04:10:09	5.9
2023-07-27 09:58:16	5.9
2023-07-25 19:20:19	5.6
2023-07-25 21:57:12	4.7
2023-02-06 09:39:29	9.4
2023-02-05 03:49:50	8.7
2023-02-05 21:54:33	8.2
2023-02-06 04:02:09	7.2
2023-02-05 00:08:01	6.5
2023-02-05 09:26:46	5.7
2023/10/03	13.1
2023/10/01	11.3
2023/10/03	10.9
2023/10/02	10.7
2023/10/03	10.4
2023/10/01	9.9
2023/10/01	8.9
2023/10/02	8.7
2023/10/02	8
2023/10/02	7.1
2023/09/30	7
2023/10/01	6.7
2023-09-04	10
2023/09/07	9.5
2023-08-30	9.3
2023-09-10	9.3
2023/09/07	8.8
2023/09/06	8.7
2023-08-31	8.5
2023-09-09	8.5
2023/08/30	7.7
2023/08/30	7.5
2023-09-03	7.5
2023-09-02	7.3
2023-09-01	7.2
2023/09/04	7.1
2023-09-08	7.1
2023-09-10	6.9
2023/09/06	6.7
2023-09-05	6.6
2023-09-10	6.4
2023-09-01	6.3
2023/09/01	6.2
2023-09-07	6.2
2023/09/08	6.1
2023/09/09	6.1
2023-09-03	6.1
2023/08/31	6
2023/09/05	6
2023-09-07	5.9
2023-09-09	5.9
2023/09/04	5.8
2023-09-05	5.7
2023/08/31	5.6
2023/09/09	5.6
2023-09-02	5.6
2023-09-10	5.5
2023-08-30	5.5
2023/09/01	5.4
2023/09/02	5.4
2023/09/03	5.3
2023-08-31	5.3
2023-09-04	5.3
2023/09/08	5.1
2023/09/05	4.9
2023-09-10	4.2
2023-09-06	4.2
2023-09-06	4.1
2023-09-08	4.1
2023/09/03	3.8
2023/09/03	3.5
2023/12/30	9.7
2023/12/30	8.5
2023/12/28	8.4
2023/12/29	7.9
2023/12/31	7.9
2023/12/29	7.6
2023/12/29	7.5
2023/12/30	7.2
2023/12/30	6.9
2023/12/31	6.2
2023/12/29	5.7
2023/12/28	5.5
2023-06-28 01:26:29	9.1
2023-06-28 04:02:57	6.1
2023-06-27 14:34:28	5.7
2023-06-27 03:47:14	5.6
2023-06-26 20:48:50	5.5
2023/12/30	27
2023/12/31	24.8
2023/12/30	21
2023/12/29	19.9
2023/12/30	18.8
2023/12/31	18.1
2023/12/26	17.7
2023/12/28	17.4
2023/12/29	14.9
2023/12/29	14
2023/12/29	13.6
2023/12/30	12.7
2023/12/28	12
2023/12/28	10.3
2023/12/28	9.9
2023/12/27	9
2023/12/27	8.1
2023/12/26	7.9
2023/12/27	7.1
2023/12/27	7
2023-10-10	8.4
2023-10-11	7.5
2023-10-15	8.9
2023/10/31	8.1
2023/10/31	7.2
2023/11/01	6.2
2023/11/01	5.9
2023-04-24 15:20:14	21.5
2023-04-27 09:02:17	20.9
2023-04-28 23:29:12	20.9
2023-04-29 04:15:35	20.7
2023-05-08 09:37:20	20.5
2023-05-06 08:11:39	20.4
2023-04-22 08:48:14	20.3
2023-04-28 20:49:52	20.3
2023-04-26 17:42:48	20.1
2023-04-28 15:15:59	20.1
2023-05-05 21:15:43	20
2023-04-16 18:37:06	19.4
2023-04-22 03:46:50	19.1
2023-04-21 19:17:31	18.9
2023-04-28 00:30:17	18.5
2023-04-25 10:05:10	18.4
2023-05-05 21:15:11	18.3
2023-05-08 09:37:12	18.3
2023-05-07 22:07:27	17.7
2023-04-26 10:19:50	17.6
2023-04-29 22:11:14	17.6
2023-04-29 14:58:37	17.5
2023-04-22 14:18:49	17.4
2023-05-07 12:16:36	17.4
2023-05-07 21:04:19	17.4
2023-04-24 17:38:41	17.1
2023-05-05 09:02:25	17.1
2023-05-08 03:49:21	17
2023-04-22 21:03:17	16.9
2023-04-23 12:29:14	16.8
2023-04-26 17:42:55	16.7
2023-04-23 03:53:41	16.4
2023-05-01 09:00:31	16.3
2023-04-27 04:13:41	16.2
2023-04-21 15:09:48	16.2
2023-04-21 03:55:59	16.1
2023-04-23 17:54:05	16.1
2023-04-27 21:50:02	16.1
2023-04-30 08:48:03	16
2023-05-09 04:03:21	15.9
2023-04-26 10:19:54	15.9
2023-05-07 03:58:26	15.6
2023-04-20 17:35:05	15.3
2023-04-28 03:46:53	15.1
2023-04-30 03:58:45	15.1
2023-05-09 21:06:54	15.1
2023-04-21 23:06:56	15
2023-05-03 09:47:21	15
2023-04-20 00:03:06	14.9
2023-04-20 09:16:30	14.9
2023-04-20 22:02:22	14.7
2023-05-08 09:37:03	14.7
2023-05-04 08:56:11	14.5
2023-05-06 19:25:18	14.3
2023-05-06 19:25:23	14.3
2023-05-06 03:52:51	14.2
2023-05-02 13:47:50	14.1
2023-05-04 08:56:17	14.1
2023-05-04 08:56:06	13.9
2023-05-03 09:47:32	13.5
2023-04-24 21:20:50	13.4
2023-04-25 04:08:58	13.2
2023-05-02 18:12:32	13.2
2023-05-09 21:06:46	13.2
2023-04-16 21:03:04	13.1
2023-04-25 23:48:04	13.1
2023-05-01 17:31:30	13.1
2023-04-26 03:53:36	13
2023-04-19 21:02:49	13
2023-05-03 09:47:54	13
2023-05-10 03:52:53	12.9
2023-04-29 19:15:17	12.9
2023-05-01 01:41:36	12.9
2023-04-24 00:18:21	12.7
2023-04-20 03:57:30	12.6
2023-04-25 21:34:28	12.5
2023-05-03 05:42:17	12.5
2023-04-19 15:08:50	12.4
2023-05-02 04:01:57	12.2
2023-05-04 04:07:04	12.2
2023-04-30 21:41:05	11.9
2023-04-24 04:09:37	11.7
2023-04-18 13:10:55	11.7
2023-05-01 17:31:35	11.7
2023-05-03 04:12:00	11.6
2023-05-05 03:59:47	11.3
2023-05-01 04:01:02	10.7
2023-04-16 23:08:31	10.6
2023-04-18 13:11:01	10.5
2023-04-17 09:47:50	9.8
2023-04-18 17:29:24	9.8
2023-04-18 03:59:52	9.7
2023-04-19 03:48:29	9.7
2023-04-17 00:12:10	9.6
2023-04-17 03:57:20	9
2023-04-17 22:07:50	8.5
2023-04-17 20:11:19	8.2
2024/01/01	15.3
2024/01/02	14
2024/01/01	13.2
2024/01/01	9.2
2024/01/01	8.9
2023/12/31	5.7
2023/12/31	4.9
2023/12/31	4.7
2023/12/30	4.3
2023/12/31	3.2
2023-03-31 09:19:17	10.5
2023-03-30 10:04:54	9.5
2023-03-30 04:15:11	8
2023-03-30 01:22:16	6.5
2023-03-31 04:05:17	6.2
2023-03-30 22:08:57	5.8
2023/11/06	12.3
2023/11/08	9
2023/11/08	9
2023/11/08	8.7
2023/11/07	8.6
2023/11/07	8
2023/11/07	5.5
2023/11/07	5.2
2023/12/20	12.5
2023/12/20	10.7
2023/12/20	10.7
2023/12/21	10.1
2023/12/19	9.4
2023/12/18	9.2
2023/12/19	8.9
2023/12/19	8.6
2023/12/21	8.3
2023/12/20	8.2
2023/12/18	7.7
2023/12/19	7.7
2023-02-21 19:43:19	15.4
2023-02-19 17:08:19	15.2
2023-02-14 03:51:17	15
2023-02-16 12:49:45	14
2023-02-14 07:25:05	12.9
2023-02-16 20:25:41	12.2
2023-02-16 12:49:54	11.9
2023-02-15 16:33:12	11.1
2023-02-17 21:34:35	11
2023-02-18 09:42:46	11
2023-02-22 09:17:46	10.9
2023-02-21 09:45:38	10.3
2023-02-15 09:09:57	9.9
2023-02-15 01:29:52	9.7
2023-02-16 12:49:51	9.5
2023-02-17 09:48:07	9.5
2023-02-19 03:55:04	8.8
2023-02-17 21:17:57	8.8
2023-02-20 03:47:39	8.5
2023-02-14 19:34:04	8.4
2023-02-16 20:25:37	8.4
2023-02-23 03:56:51	8.1
2023-02-14 09:19:29	8.1
2023-02-15 01:29:48	8.1
2023-02-22 04:00:49	7.9
2023-02-20 08:43:12	7.9
2023-02-23 09:36:54	7.8
2023-02-15 01:29:44	7.7
2023-02-15 16:33:28	7.7
2023-02-18 01:50:54	7.6
2023-02-16 03:46:42	7.5
2023-02-15 22:44:37	7.5
2023-02-19 09:03:13	7.5
2023-02-17 04:15:00	7.4
2023-02-16 09:24:47	7.4
2023-02-16 20:25:31	7.4
2023-02-15 16:33:18	7.3
2023-02-15 16:33:23	7.3
2023-02-15 04:08:21	7.2
2023-02-16 20:25:26	7.1
2023-02-18 01:50:48	6.9
2023-02-18 17:51:14	6.9
2023-02-15 01:29:33	6.5
2023-02-21 03:49:55	5.9
2023-02-19 23:10:42	5.5
2023-02-14 13:18:59	4.5
2023-02-13 21:40:15	4.3
2023-05-18 19:41:10	10.6
2023-05-19 20:56:54	8.4
2023-05-18 16:41:55	7.7
2023-05-18 10:45:03	7.3
2023-05-19 20:56:47	6.6
2023-05-20 03:48:55	5.7
2023-07-11 21:13:49	4.9
2023-07-11 21:47:27	4.7
2023-07-12 03:54:37	4.5
2023-02-01 11:31:22	14.6
2023-02-03 09:40:12	9.1
2023-02-03 14:17:05	7.9
2023-02-01 18:10:51	7.1
2023-02-03 03:53:51	6.5
2023-02-02 03:54:12	5.6
2023-02-02 10:07:54	5.6
2023/09/21	9.9
2023/09/21	8.9
2023/09/21	8.2
2023/09/21	7.2
2023-03-16 09:47:16	11.1
2023-03-15 04:37:48	8.9
2023-03-15 09:40:04	8.9
2023-03-14 23:35:59	8
2023-03-16 03:42:25	7.3
2023/12/10	29
2023/12/10	28
2023/12/09	25
2023/12/10	19.6
2023/12/11	19
2023/12/10	18.1
2023-07-24	9.7
2023-07-25	5.3
2023/07/25	5.1
2023-06-07 15:08:52	17.3
2023-06-07 18:09:55	17.3
2023-06-08 04:02:15	14.9
2023-06-07 21:03:27	12.3
2023-06-07 04:07:24	6.7
2023-06-06 20:40:39	6.5
2023-06-06 15:54:02	6.4
2023-06-06 20:40:32	6.2
2023-02-16 12:18:52	20.8
2023-02-16 15:05:42	20.7
2023-02-26 19:12:36	16.7
2023-03-11 09:26:39	12.1
2023-02-26 03:58:21	11.8
2023-02-28 03:52:47	11.2
2023-03-09 03:50:41	11.2
2023-02-26 09:09:50	11.1
2023-03-10 03:45:47	10.9
2023-03-11 10:35:18	10.9
2023-03-19 03:49:38	10.7
2023-02-17 17:15:00	10.7
2023-02-28 10:02:52	10.7
2023-03-11 03:59:43	10.4
2023-03-05 04:00:09	10.3
2023-03-26 04:04:03	10.3
2023-03-21 03:52:56	9.9
2023-03-06 09:46:07	9.9
2023-02-23 03:57:33	9.8
2023-02-19 09:22:49	9.8
2023-03-12 09:12:46	9.8
2023-02-22 04:01:41	9.7
2023-03-10 10:24:04	9.7
2023-03-19 09:35:28	9.7
2023-02-24 10:11:40	9.6
2023-03-07 09:49:24	9.6
2023-03-20 09:53:39	9.6
2023-03-24 09:32:38	9.5
2023-03-06 03:56:25	9.4
2023-03-14 04:10:04	9.4
2023-03-09 10:00:39	9.4
2023-03-07 03:58:02	9.3
2023-02-18 17:52:18	9.3
2023-02-27 10:08:53	9.3
2023-02-16 20:23:22	9.2
2023-03-25 20:27:45	9.2
2023-03-03 21:36:10	9.1
2023-03-18 09:22:36	9.1
2023-03-01 04:04:29	8.9
2023-03-24 04:08:21	8.9
2023-03-04 09:44:55	8.7
2023-03-17 10:08:55	8.7
2023-03-22 09:23:07	8.6
2023-03-26 09:54:29	8.6
2023-02-27 03:51:16	8.5
2023-02-25 09:04:27	8.5
2023-02-25 03:54:31	8.4
2023-02-19 17:10:25	8.4
2023-02-21 03:49:00	8.3
2023-02-21 19:45:39	8.3
2023-03-02 04:02:20	8.2
2023-03-20 03:56:49	8.2
2023-03-02 10:11:00	8.2
2023-02-24 03:47:37	8.1
2023-03-05 17:47:18	8.1
2023-03-03 03:47:58	8
2023-03-13 09:15:47	7.8
2023-03-14 09:44:16	7.8
2023-02-17 04:12:00	7.7
2023-03-16 03:43:42	7.7
2023-03-18 03:52:30	7.7
2023-02-17 01:44:29	7.7
2023-03-15 04:36:00	7.6
2023-03-23 04:07:16	7.6
2023-02-20 08:45:23	7.6
2023-02-23 10:07:37	7.6
2023-02-23 19:36:13	7.6
2023-03-01 10:19:29	7.6
2023-03-05 09:33:07	7.6
2023-03-13 19:39:04	7.6
2023-03-13 03:56:52	7.4
2023-02-19 03:48:41	7.3
2023-03-27 09:41:34	7.3
2023-03-17 04:06:50	7.2
2023-03-25 04:02:30	7.2
2023-02-18 03:59:58	7.1
2023-03-12 03:59:07	7.1
2023-03-21 09:10:47	7.1
2023-03-16 10:10:13	6.9
2023-03-22 04:00:18	6.8
2023-02-18 10:06:07	6.8
2023-02-21 10:06:12	6.8
2023-02-22 09:39:04	6.8
2023-03-08 04:03:40	6.6
2023-03-28 03:52:00	6.6
2023-02-17 09:58:12	6.6
2023-03-08 09:53:31	6.5
2023-03-03 10:18:47	6.4
2023-02-28 21:13:16	6.2
2023-03-15 09:54:57	6.2
2023-03-27 04:03:32	5.9
2023-03-23 17:47:50	5.4
2023/08/26	13.7
2023/08/24	13.6
2023/08/25	13.6
2023/08/23	13
2023/08/24	10.4
2023/08/25	10.3
2023/08/23	10.1
2023/08/25	9.4
2023/08/24	9
2023/08/25	8.4
2023-06-03 15:45:50	11.3
2023-06-03 03:55:57	10.7
2023-06-03 03:56:14	9.1
2023-06-02 21:34:22	8.5
2023-05-30 03:46:21	9.4
2023-05-30 09:09:09	8.9
2023-05-30 09:09:15	8.8
2023-05-29 19:48:38	8.6
2023-07-11 16:09:13	29
2023-07-15 19:14:00	26
2023-07-18 08:57:15	22
2023-07-11 17:14:47	19.4
2023-07-12 03:51:08	18.2
2023-07-12 17:57:19	17.5
2023-07-11 22:02:13	16.7
2023-07-18 19:10:46	16.4
2023-07-12 14:46:57	16.2
2023-07-14 08:58:46	15.4
2023-07-17 09:11:02	15
2023-07-16 19:37:56	14.9
2023-07-13 14:18:10	14.5
2023-07-20 17:19:45	14.1
2023-07-20 17:19:52	14.1
2023-07-12 18:03:14	12.9
2023-07-15 15:14:51	12.3
2023-07-19 18:22:31	11.9
2023-07-19 18:22:45	11.9
2023-07-17 04:07:47	11.2
2023-07-16 18:00:36	11.2
2023-07-19 09:21:17	11.2
2023-07-19 23:43:18	11.2
2023-07-13 04:08:27	11.1
2023-07-19 03:46:44	11.1
2023-07-17 23:41:57	11
2023-07-15 09:18:40	10.9
2023-07-14 21:33:34	10.6
2023-07-14 04:07:29	10.2
2023-07-13 19:05:17	10.2
2023-07-20 03:50:44	8.9
2023-07-11 21:42:13	6.8
2023-07-15 19:14:08	5.1
2023-03-21 08:39:52	10
2023-03-22 08:55:18	9.4
2023-03-22 03:59:39	8.9
2023-03-21 03:52:21	8.8
2023-03-20 20:58:01	6.1
2023-01-14 09:43:24	13.2
2023-01-13 09:13:13	7.9
2023-01-12 19:31:00	7.3
2023-01-12 11:12:55	4.7
2023/12/16	23.4
2023/12/22	21.2
2023/12/24	19.8
2023/12/11	19.5
2023/12/17	19.4
2023/12/16	19.1
2023/12/18	18.5
2023/12/19	18.3
2023/12/19	18.1
2023/12/21	17.8
2023/12/26	17.7
2023/12/18	17.6
2023/12/24	17
2023/12/17	17
2023/12/27	16.6
2023/12/16	16.4
2023/12/19	16.3
2023/12/14	15.9
2023/12/29	15.8
2023/12/23	15.7
2023/12/15	15.7
2023/12/12	15.5
2023/12/16	15.5
2023/12/25	15.5
2023/12/22	15.2
2023/12/25	15.1
2023/12/14	15
2023/12/17	14.9
2023/12/18	14.9
2023/12/30	14.6
2023/12/24	14.5
2023/12/17	14.4
2023/12/13	14.1
2023/12/18	14
2023/12/12	14
2023/12/15	13.9
2023/12/12	13.8
2023/12/24	13.7
2023/12/20	13.4
2023/12/20	13.4
2023/12/15	13.2
2023/12/25	12.9
2023/12/21	12.3
2023/12/28	12.1
2023/12/14	11.9
2023/12/13	11.3
2023/12/20	11.3
2023/12/22	11.3
2023/12/22	10.9
2023/12/23	10.9
2023/12/12	10.8
2023/12/30	10.6
2023/12/11	10
2023/12/21	10
2023/12/29	10
2023/12/19	9.5
2023/12/14	9.4
2023/12/15	9.4
2023/12/26	9.4
2023/12/20	9.3
2023/12/26	9
2023/12/13	9
2023/12/30	8.9
2023/12/13	8.7
2023/12/27	8.3
2023/12/29	8.2
2023/12/28	8.2
2023/12/29	8.2
2023/12/28	8.1
2023/12/26	8.1
2023/12/25	7.9
2023/12/23	7.4
2023/12/27	7.3
2023/12/31	7.1
2023/12/21	6.5
2023/12/28	6.1
2023/12/27	5.9
2023/12/31	5.8
2023/12/23	5.2
2023/12/30	5.2
2023-01-04 09:59:31	8.1
2023-01-07 18:57:45	8
2023-01-01 09:42:37	7.2
2023-01-08 10:02:18	7.2
2023-01-02 21:24:41	6.9
2023-01-04 09:43:44	6.6
2023-01-05 10:03:08	6.4
2023-01-07 09:44:32	6.2
2023-01-06 08:45:49	6.1
2023-01-03 09:02:07	5.4
2023-01-02 08:06:20	5.1
2023-06-30 13:29:03	8.8
2023-06-29 21:06:31	6.8
2023-06-30 04:04:00	6.7
2023-06-29 22:15:23	6.3
2023/12/11	13.8
2023/12/23	11.7
2023/12/24	11.6
2023/12/13	11.5
2023/12/14	11
2023/12/24	11
2023/12/22	10.7
2023/12/17	10.5
2023/12/16	10.3
2023/12/26	10.2
2023/12/14	9.9
2023/12/16	9.9
2023/12/17	9.8
2023/12/16	9.7
2023/12/17	9.5
2023/12/23	9.5
2023/12/23	9.5
2023/12/22	9.4
2023/12/26	9.3
2023/12/19	9.2
2023/12/25	9.1
2023/12/13	9
2023/12/26	9
2023/12/22	9
2023/12/15	8.9
2023/12/15	8.9
2023/12/20	8.9
2023/12/27	8.9
2023/12/22	8.8
2023/12/25	8.8
2023/12/24	8.7
2023/12/18	8.6
2023/12/27	8.6
2023/12/26	8.6
2023/12/19	8.5
2023/12/19	8.5
2023/12/12	8.4
2023/12/18	8.3
2023/12/13	8.3
2023/12/13	8.2
2023/12/21	8.2
2023/12/18	8.1
2023/12/21	8.1
2023/12/27	8.1
2023/12/20	7.9
2023/12/25	7.9
2023/12/12	7.7
2023/12/21	7.5
2023/12/20	7.3
2023/12/15	7
2023/12/20	7
2023/12/18	7
2023/12/14	6.9
2023/12/23	6.8
2023/12/25	6.7
2023/12/19	6.7
2023/12/12	6.6
2023/12/12	6.6
2023/12/24	6.4
2023/12/14	6.3
2023/12/11	6.2
2023/12/21	6.2
2023/12/27	5.7
2023/12/15	5.7
2023/08/25	12.7
2023/08/23	9.1
2023/08/24	7.2
2023/12/12	18.2
2023/12/12	17.7
2023/12/12	16.9
2023/12/13	16.5
2023/12/14	15.3
2023/12/12	15.1
2023/12/13	14.8
2023/12/13	12.2
2023/12/13	11.4
2023/12/14	9.4
2023/11/22	23.2
2023/11/23	22.7
2023/11/23	19.9
2023/11/20	19.1
2023/11/20	18.7
2023/11/21	18.2
2023/11/22	18
2023/11/22	17.9
2023/11/23	16.8
2023/11/20	16.7
2023/11/23	16.5
2023/11/21	15.9
2023/11/20	15.7
2023/11/19	15.2
2023/11/22	14.2
2023/11/24	14.2
2023/11/21	13.7
2023/11/19	13.5
2023/11/25	13.2
2023/11/24	13.1
2023/11/19	12.9
2023/11/24	12.7
2023/11/16	12.1
2023/11/17	12.1
2023/11/18	12
2023/11/18	11.3
2023/11/24	11.2
2023/11/15	10.9
2023/11/14	10.7
2023/11/21	10.7
2023/11/16	10.5
2023/11/17	10.5
2023/11/13	10.5
2023/11/18	10.5
2023/11/19	10.4
2023/11/16	10.2
2023/11/17	10.1
2023/11/15	9.7
2023/11/15	9
2023/11/17	9
2023/11/13	8.9
2023/11/16	8.1
2023/11/14	8
2023/11/15	7.9
2023/11/14	7.3
2023/11/14	6.9
2023/08/28	9.9
2023/08/28	9.5
2023/08/28	7.2
2023/08/28	7.1
2023/08/28	6.4
2023/08/28	6.3
2023-01-08 14:59:18	26
2023-01-07 15:45:33	25
2023-01-08 09:52:23	25
2023-01-08 14:44:10	22.6
2023-01-08 14:59:11	22.1
2023-01-09 09:50:55	20.4
2023-01-08 14:59:24	20.3
2023-01-08 23:08:55	18.3
2023-01-10 11:16:44	18.3
2023-01-08 23:09:07	17.8
2023-01-08 23:09:02	16.3
2023-01-10 18:03:58	16.2
2023-01-09 18:35:56	15.8
2023-01-10 08:38:13	14.9
2023-01-10 21:15:39	14.9
2023-01-09 18:35:44	13.5
2023-01-09 18:36:00	12.5
2023-01-09 18:35:37	12
2023/12/19	15.2
2023/12/20	9.7
2023/12/14	9.4
2023/12/16	8.9
2023/12/17	8.6
2023/12/18	8.2
2023/12/19	8.1
2023/12/15	7.7
2023/12/18	7.5
2023/12/19	7.3
2023/12/20	6.7
2023/12/17	6.4
2023/12/17	6.3
2023/12/19	6.3
2023/12/16	6.1
2023/12/16	6
2023/12/18	5.7
2023/12/15	5.7
2023/12/18	5.6
2023/12/20	5.4
2023/12/16	5
2023/12/14	4.9
2023/12/15	4.7
2023/12/15	4.7
2023-04-08 17:20:55	11.8
2023-04-07 18:59:51	11.6
2023-04-08 17:33:35	9.9
2023-04-09 04:00:36	9.4
2023-04-07 15:14:26	8.8
2023-04-08 08:23:03	8.6
2023-04-07 18:59:33	7.9
2023-07-19 09:56:29	10.1
2023-07-16 11:38:51	9.6
2023-07-16 04:07:46	9.4
2023-07-19 18:44:35	9.2
2023-07-15 20:18:47	9.1
2023-07-14 04:14:34	8.9
2023-07-22 09:19:04	8.8
2023-07-15 15:18:47	8.6
2023-07-21 17:52:41	8.4
2023-07-21 09:08:33	8.3
2023-07-13 18:25:24	8.2
2023-07-16 19:55:48	8
2023-07-22 15:55:13	7.8
2023-07-21 17:52:33	7.7
2023-07-18 19:12:34	7.6
2023-07-19 03:56:17	7.4
2023-07-14 21:40:06	7.4
2023-07-22 03:59:19	7.1
2023-07-20 03:58:10	6.9
2023-07-16 19:55:54	6.9
2023-07-23 03:57:50	6.7
2023-07-15 09:28:32	6.6
2023-07-17 23:52:30	6.6
2023-07-20 18:21:23	6.6
2023-07-17 04:27:42	6.3
2023-07-21 03:54:40	6.1
2023-07-15 20:18:55	6.1
2023-07-19 18:44:44	5.6
2023/12/03	21.3
2023/12/06	20.4
2023/12/01	20
2023/12/02	19.9
2023/12/02	19.4
2023/11/28	19.1
2023/12/02	18.6
2023/12/04	18.5
2023/12/07	18.3
2023/12/03	18
2023/11/29	17.8
2023/11/29	17.5
2023/12/01	17.4
2023/11/24	17.3
2023/11/28	17.2
2023/11/30	17.2
2023/12/01	16.8
2023/12/05	16.8
2023/12/08	16.4
2023/11/25	16.1
2023/11/30	16.1
2023/11/29	16
2023/12/06	16
2023/12/07	16
2023/11/30	15.3
2023/11/27	15.1
2023/11/28	15
2023/11/25	14.3
2023/11/24	14.1
2023/11/26	14
2023/11/27	13.5
2023/12/04	13.3
2023/11/26	13.2
2023/12/03	12.8
2023/11/26	12.7
2023/12/03	12.6
2023/12/08	12.6
2023/12/02	12.4
2023/12/06	12.4
2023/12/07	12.1
2023/12/07	12
2023/11/27	12
2023/12/06	11.9
2023/12/05	11.9
2023/12/05	11.7
2023/11/23	11.7
2023/11/27	11.6
2023/12/04	11.6
2023/12/05	11.4
2023/11/26	11.2
2023/11/25	11.1
2023/11/25	11.1
2023/12/04	10.9
2023/11/28	10.9
2023/11/24	10.8
2023/12/01	10.3
2023/11/29	10.2
2023/11/24	10.1
2023/11/23	9.7
2023/11/30	9.2
2023/09/08	20.5
2023/09/05	20.1
2023/09/07	16
2023-09-01	15.9
2023-09-02	15.7
2023/09/04	15.5
2023-08-29	14.8
2023-09-03	13.9
2023-09-04	13.8
2023-09-04	13.4
2023-08-31	13.3
2023/09/06	12.9
2023-09-05	12.2
2023-09-07	11.7
2023/09/03	11.3
2023-09-02	11.1
2023/09/06	10.9
2023-09-01	10.9
2023-08-30	10.9
2023/09/01	10.8
2023-08-30	10.8
2023/08/29	10.7
2023/08/30	9.8
2023/08/31	9.7
2023-09-05	9.6
2023/09/05	9.3
2023/09/02	8.3
2023/09/07	8.1
2023/09/02	8
2023/09/04	7.7
2023-09-08	7.7
2023/09/03	7.3
2023-08-31	7.1
2023-09-06	7.1
2023/08/31	6.6
2023/09/01	6.5
2023-08-29	6.4
2023/08/30	6.3
2023-09-03	6.3
2023/10/12	10.2
2023/10/13	8.4
2023/10/12	7.7
2023/10/12	7.5
2023/10/11	6.5
2023/10/12	6.5
2023/09/20	17.1
2023/09/26	11.2
2023-09-01	9.9
2023/09/21	9.8
2023/09/24	8.8
2023/09/19	8.7
2023/09/20	8.5
2023/09/27	8.1
2023/09/22	8.1
2023/09/21	8
2023/09/25	7.8
2023/09/21	7.5
2023/09/20	7.3
2023/09/23	7.3
2023/09/26	7.2
2023/09/23	7.2
2023/09/28	7.1
2023/09/19	7
2023/09/23	7
2023/09/28	7
2023/09/26	7
2023/09/24	6.9
2023/09/27	6.9
2023/09/22	6.8
2023/09/27	6.8
2023/09/26	6.8
2023/09/23	6.7
2023/09/22	6.6
2023/09/21	6.5
2023/09/25	6.5
2023/09/27	6.5
2023/09/28	6.2
2023/09/22	6.1
2023/09/25	6
2023/09/24	5.9
2023/09/24	5.2
2023/09/25	5.2
2023/09/19	4.5
2023-03-17 04:05:38	17.4
2023-03-17 09:31:18	8.3
2023-03-16 23:50:01	6.7
2023/12/21	32
2023/12/21	17
2023/12/21	6.2
2023/12/22	5.3
2023/12/21	5.2
2023/12/22	5.2
2023/12/23	4.8
2023/12/21	4.6
2023/12/22	4.4
2023/12/22	3.9
2023-07-17 23:48:31	10.8
2023-07-18 09:17:34	10.6
2023-07-18 19:11:20	8.4
2023-07-19 03:49:20	6.7
2023-06-19 09:53:24	8.6
2023-06-19 09:53:32	8.4
2023-06-19 09:53:05	8.2
2023-06-17 15:00:31	8.1
2023-06-18 10:25:55	7.9
2023-06-22 03:41:28	7.4
2023-06-17 19:03:33	7.3
2023-06-22 22:40:40	6.6
2023-06-20 03:56:54	6.2
2023-06-18 10:26:02	5.9
2023-06-19 04:00:23	5.8
2023-06-17 19:04:13	5.8
2023-06-20 19:19:48	5.8
2023-06-21 20:31:32	5.7
2023-06-18 03:59:18	5.6
2023-06-23 18:54:35	5.5
2023/11/16	30.4
2023/11/19	29.4
2023/11/14	28
2023/11/15	25
2023/11/20	24.9
2023/11/21	24.3
2023/11/21	24.3
2023/11/14	24.1
2023/11/15	23.8
2023/11/15	23.6
2023/11/19	23.2
2023/11/16	23.1
2023/11/19	23.1
2023/11/13	22.7
2023/11/19	22.7
2023/11/22	21.9
2023/11/18	21.4
2023/11/21	21.4
2023/11/19	21.2
2023/11/17	20.4
2023/11/14	20.2
2023/11/21	20.2
2023/11/14	20
2023/11/18	19.9
2023/11/18	19.4
2023/11/19	19.3
2023/11/18	19.3
2023/11/21	19.3
2023/11/21	19
2023/11/20	18.7
2023/11/18	18.1
2023/11/18	18
2023/11/17	17.8
2023/11/16	17.5
2023/11/17	17.2
2023/11/17	17.1
2023/11/17	16.9
2023/11/18	16.9
2023/11/16	16.8
2023/11/18	16.7
2023/11/17	16.5
2023/11/20	16.4
2023/11/17	16.3
2023/11/17	16.2
2023/11/22	16.2
2023/11/17	16.1
2023/11/17	16
2023/11/17	15.9
2023/11/17	15.7
2023/11/18	15.5
2023/11/18	15.2
2023/11/20	15
2023/11/18	14.8
2023/11/12	14.6
2023/11/17	14.6
2023/11/18	14.6
2023/11/17	14.4
2023/11/18	14.4
2023/11/17	14.2
2023/11/16	13.7
2023/11/21	13.4
2023/11/18	12.8
2023/11/20	12.8
2023/11/13	12.5
2023/11/18	12.4
2023/11/18	12.4
2023/11/17	11.3
2023/11/13	10.6
2023/11/15	9.3
2023/12/28	18.1
2023/12/27	16.3
2023/12/28	15.6
2023/12/28	14.3
2023/12/28	13.5
2023/12/29	12.4
2023-02-08 10:17:32	7.3
2023-02-06 15:10:50	7.2
2023-02-07 14:52:57	7.1
2023-02-08 03:58:50	6.7
2023-02-07 09:46:50	5.9
2023-02-07 03:50:07	5.6
2023-05-15 10:07:19	16.7
2023-05-15 20:20:26	15.9
2023-05-15 20:20:32	15.7
2023-05-13 09:44:29	15.3
2023-05-14 08:40:53	15.2
2023-05-13 09:44:38	14.8
2023-05-14 08:40:36	14.8
2023-05-12 17:34:31	14.5
2023-05-13 09:44:46	14.1
2023-05-16 04:05:13	14
2023-05-14 03:54:01	13
2023-05-12 13:36:12	12.9
2023-05-14 08:40:48	12.6
2023-05-15 03:58:26	12.3
2023-05-11 17:58:09	11.8
2023-05-13 00:50:40	11.8
2023-05-12 17:30:26	11.4
2023-05-11 16:13:11	11.2
2023-05-13 04:28:08	10.8
2023-05-11 17:58:15	10.3
2023-05-12 03:56:55	10
2023-05-12 00:46:57	9.5
2023-07-19 18:34:26	17.4
2023-07-20 03:53:48	16.1
2023-07-19 13:40:46	12.8
2023-07-19 18:34:44	12.7
2023-03-20 09:49:21	13.6
2023-03-20 03:56:42	10.7
2023-03-19 22:07:20	7.3
2023-03-21 03:56:04	6.8
2023-03-21 09:09:51	6.4
2023-06-26 03:51:47	12.4
2023-06-25 03:58:31	11.9
2023-06-19 09:12:26	11.8
2023-06-26 09:04:28	11.5
2023-06-27 03:46:14	11.4
2023-06-22 09:22:37	11.2
2023-06-29 03:46:14	10.6
2023-06-28 03:58:51	10.4
2023-06-20 15:12:01	10.2
2023-06-24 19:06:22	10.2
2023-06-23 15:17:29	10.1
2023-06-29 15:29:42	10
2023-06-24 08:26:27	9.8
2023-06-30 04:06:00	9.7
2023-06-28 09:18:57	9.6
2023-06-19 03:56:40	9.3
2023-06-26 22:08:25	9.3
2023-06-28 09:18:53	9.1
2023-06-22 09:22:43	9
2023-06-24 19:06:11	8.8
2023-06-27 14:34:14	8.7
2023-06-20 19:08:14	8.6
2023-06-29 22:16:46	8.6
2023-06-29 19:55:13	8.5
2023-06-23 18:51:54	8.3
2023-06-26 22:08:29	8.3
2023-06-23 04:01:53	8.2
2023-06-21 13:43:38	8
2023-06-25 19:37:06	8
2023-06-27 17:45:53	7.8
2023-06-18 22:41:24	7.7
2023-06-21 19:00:20	7.7
2023-06-22 22:35:44	7.6
2023-06-25 19:37:02	7.6
2023-06-21 20:16:30	7.4
2023-06-28 01:25:26	7.4
2023-06-20 03:51:55	7.3
2023-06-18 19:35:30	7.3
2023-06-25 10:45:05	7.1
2023-06-29 08:47:51	7.1
2023-06-19 09:12:20	6.7
2023-06-28 18:19:34	6.5
2023-06-22 03:40:13	5.9
2023-06-19 09:12:13	5.9
2023-06-23 18:51:50	5.8
2023-06-20 19:08:09	4.9
[truncated: 9,560 more rows]

## Sheet: 2024Y blood glucose level
Time	blood glucose level
2024-07-29 20:43:47	10.3
2024-07-29 07:15:55	10.4
2024-07-30 19:46:19	12.9
2024-07-29 20:36:14	13
2024-07-29 19:36:10	13.3
2024-07-30 10:50:35	13.8
2024-07-29 10:02:26	14.8
2024-07-31 13:54:35	14.9
2024/7/31 4:31:10	15
2024-07-28 22:30:14	16.5
2024-07-30 19:45:28	17.3
2024/8/2 3:46:03	17.4
2024-07-31 17:58:39	18.2
2024-08-01 22:07:18	18.4
2024-07-31 22:05:57	19.3
2024-08-01 20:09:15	19.9
2024-09-04 14:57:43	6.2
2024-09-03 21:38:42	6.8
2024-09-03 18:09:02	8.6
2024-09-03 07:25:54	8.7
2024-09-02 06:55:08	8.9
2024/9/3 3:28:50	9.7
2024-09-02 05:37:46	10.6
2024-09-02 12:04:23	14.6
2024-09-04 10:20:38	16.2
2024-09-04 18:07:37	16.5
2024-09-03 09:54:49	16.8
2024-03-03 20:13:14	6
2024/3/4 3:45:41	6.1
2024-03-03 12:58:30	6.6
2024-03-03 20:28:23	6.6
2024/2/26 3:55:09	6.7
2024-02-23 22:07:52	7.2
2024/2/24 3:52:11	7.8
2024-02-27 19:43:48	8.3
2024-03-05 08:27:22	8.3
2024/2/25 4:15:45	9.1
2024-02-25 13:24:34	9.5
2024-02-27 00:21:41	9.6
2024/2/27 4:07:54	9.8
2024/3/1 3:56:58	9.8
2024/3/2 4:06:10	9.8
2024-02-28 17:14:25	9.9
2024-03-01 13:48:45	9.9
2024-03-01 00:22:49	10.3
2024-03-06 23:28:58	10.3
2024-02-21 17:50:52	10.9
2024-02-21 15:11:25	11.2
2024-03-04 20:41:26	11.8
2024-02-24 12:19:50	11.9
2024-03-07 14:04:03	12.3
2024-02-27 19:20:12	12.6
2024/3/5 3:48:49	12.8
2024-02-26 19:01:07	14.1
2024-03-05 17:48:34	14.2
2024/2/29 3:39:37	14.8
2024-02-21 17:33:40	14.9
2024-01-30 23:33:00	5.2
2024/1/31 3:55:26	5.7
2024-01-22 22:06:00	5
2024-01-23 22:00:00	5.2
2024-01-23 10:00:00	5.3
2024-01-23 10:00:00	5.5
2024-01-24 09:43:00	5.6
2024-01-24 09:43:00	7.2
2024-01-23 22:00:00	7.9
2024-01-22 22:06:00	9.1
2024-10-07 10:30:00	7.9
2024-10-06 10:00:00	8.2
2024-10-06 10:00:00	8.3
2024-10-05 22:00:00	9.9
2024-10-07 10:30:00	10.5
2024-10-06 22:00:00	12.5
2024-10-05 22:00:00	13
2024-10-06 22:00:00	13.2
2024-06-11 19:58:48	7.7
2024-06-09 13:42:02	7.9
2024/6/14 4:04:23	7.9
2024-06-09 17:28:34	8
2024-06-10 23:19:53	8.1
2024-06-19 02:09:34	8.1
2024-06-23 20:17:11	8.1
2024/6/8 3:39:58	8.1
2024-06-13 21:23:44	8.2
2024-06-23 08:35:43	8.2
2024-06-26 19:23:30	8.2
2024-06-29 03:45:56	8.2
2024-07-01 01:35:06	8.2
2024-06-27 18:03:58	8.3
2024-06-29 19:51:02	8.3
2024-06-08 00:37:52	8.5
2024-06-29 12:46:20	8.5
2024/6/11 4:02:36	8.6
2024-06-07 19:43:11	8.7
2024-06-24 21:59:25	8.7
2024-06-26 19:22:50	8.7
2024/6/12 3:50:42	8.7
2024/6/13 4:12:05	8.8
2024-06-08 20:46:55	8.9
2024-06-20 02:50:08	8.9
2024-06-21 17:37:13	8.9
2024-06-23 17:47:43	8.9
2024-06-24 18:01:22	8.9
2024-06-07 14:27:59	9
2024-06-17 19:48:37	9
2024-07-01 14:05:38	9.2
2024-06-17 07:20:45	9.3
2024-06-29 19:30:48	9.3
2024-06-14 19:48:49	9.4
2024-06-15 17:57:37	9.4
2024-06-18 12:52:10	9.4
2024-06-25 20:24:04	9.4
2024/6/10 4:01:15	9.4
2024/6/15 3:50:18	9.4
2024/6/23 3:39:26	9.4
2024/6/9 4:28:45	9.5
2024-06-24 13:16:22	9.6
2024-06-30 17:36:54	9.6
2024-07-01 18:39:21	9.6
2024-06-13 18:12:13	9.7
2024-06-11 12:56:33	9.8
2024-06-11 18:13:13	9.8
2024-06-22 12:25:46	9.8
2024-06-20 17:31:00	9.9
2024-06-26 18:54:19	9.9
2024/6/29 4:00:58	9.9
2024/6/30 3:48:59	9.9
2024-06-13 01:43:27	10
2024-06-08 20:21:50	10.1
2024-06-20 20:33:53	10.1
2024-06-23 13:00:12	10.1
2024-06-28 12:16:32	10.1
2024-06-12 18:40:26	10.3
2024-06-18 13:32:13	10.3
2024/6/17 4:21:02	10.4
2024/6/21 4:06:18	10.4
2024-06-12 13:31:11	10.6
2024-06-17 17:26:58	10.6
2024-06-25 17:46:40	10.6
2024/6/24 4:06:39	10.6
2024-06-17 12:59:03	11
2024/6/27 4:06:01	11
2024-06-19 21:22:03	11.1
2024/6/22 3:56:32	11.1
2024-06-08 13:42:43	11.4
2024-06-30 13:11:13	11.4
2024-06-10 13:21:59	11.5
2024-06-18 18:16:45	11.5
2024/6/20 4:16:01	11.7
2024-06-25 11:27:50	11.8
2024-06-14 12:34:16	11.9
2024-06-13 13:36:28	12.2
2024-06-14 17:46:39	12.2
2024-06-16 13:20:28	12.3
2024-06-15 13:28:28	12.7
2024-01-24	5.7
2024-01-24	12
2024/6/15 4:16:03	3.8
2024-06-14 19:40:23	6.6
2024-06-14 17:43:34	7.2
2024-06-15 17:53:45	8.9
2024-06-16 13:41:57	9.8
2024-06-17 07:16:00	10.3
2024/6/16 3:46:11	11
2024/6/17 4:09:12	12.2
2024-06-14 14:51:20	20.2
2024-06-14	20.2
2024-06-14	7.2
2024-06-15	3.8
2024-06-15	6.6
2024-06-15	15.8
2024-06-15	8.7
2024-06-16	11
2024-06-16	8.9
2024-06-16	9.8
2024-06-16	10.1
2024-06-17	12.2
2024-06-17	10.3
2024-11-21 13:40:14	4.9
2024-12-03 18:26:09	5.2
2024-12-04 15:21:32	5.5
2024-12-05 22:46:24	5.8
2024-11-23 14:26:33	6
2024-11-08 07:29:52	6.1
2024-11-28 20:20:26	6.2
2024-12-03 11:40:18	6.2
2024-12-05 13:52:48	6.2
2024-12-04 17:27:04	6.3
2024-11-30 13:45:34	6.5
2024-12-01 13:14:54	6.5
2024-12-02 17:40:53	6.6
2024-11-30 18:02:29	6.7
2024-12-04 17:52:00	6.8
2024/12/5 3:31:18	6.8
2024-11-20 01:52:10	7
2024-11-29 17:42:08	7
2024-12-04 13:05:14	7.1
2024-12-01 11:29:14	7.3
2024-12-04 13:04:46	7.3
2024-11-10 17:33:01	7.5
2024-12-01 11:27:06	7.5
2024-12-02 22:23:40	7.5
2024-11-17 14:07:47	7.9
2024-11-26 19:42:02	7.9
2024-12-05 19:42:07	7.9
2024-11-03 17:45:29	8
2024-11-26 19:41:09	8
2024-11-26 12:05:16	8.1
2024-11-19 17:15:33	8.2
2024-12-04 17:26:49	8.2
2024/11/29 21:49:04	8.2
2024-11-28 22:01:57	8.3
2024-12-03 21:40:19	8.3
2024-11-12 19:21:15	8.5
2024-11-20 11:13:37	8.5
2024-11-27 14:18:22	8.5
2024-11-29 13:31:01	8.6
2024-11-23 22:50:04	8.7
2024-11-05 18:50:13	8.8
2024-11-26 19:40:45	8.8
2024-11-22 22:55:58	8.9
2024-11-28 20:20:13	8.9
2024-11-22 15:32:57	9
2024-11-29 22:06:29	9
2024-11-21 23:10:31	9.2
2024-11-18 14:05:20	9.3
2024-11-22 19:36:15	9.3
2024-11-25 18:08:39	9.3
2024-11-21 13:40:04	9.4
2024-12-01 11:28:46	9.4
2024-11-17 14:08:18	9.5
2024-11-20 04:15:10	9.5
2024-11-25 18:08:15	9.5
2024-11-26 12:05:35	9.6
2024-12-02 13:17:11	9.6
2024-10-26 08:00:23	9.8
2024-11-26 19:41:34	9.9
2024-11-28 20:20:39	10
2024-11-19 17:15:53	10.1
2024-11-22 15:32:50	10.1
2024-11-06 13:36:23	10.2
2024-11-25 13:48:15	10.2
2024-10-29 19:33:46	10.3
2024-11-20 21:42:22	10.3
2024-11-25 18:08:02	10.3
2024-11-26 20:43:12	10.3
2024-11-28 13:33:31	10.3
2024-11-20 17:17:18	10.4
2024-11-22 19:36:34	10.5
2024-11-19 17:16:21	10.7
2024-11-26 03:32:24	10.7
2024-11-26 12:05:55	10.7
2024/10/26 4:05:06	10.8
2024-11-18 18:48:00	11.1
2024-11-11 18:30:03	11.2
2024-11-12 19:20:52	11.2
2024-11-15 18:35:46	11.3
2024-10-25 17:35:52	11.4
2024-11-14 18:36:22	11.5
2024-11-17 12:58:50	11.5
2024-11-17 14:06:39	11.5
2024-12-02 07:32:08	11.5
2024-11-03 19:11:09	11.6
2024-11-05 14:01:06	11.6
2024-11-19 13:32:41	11.6
2024-11-25 18:08:27	11.7
2024-11-14 18:35:59	12
2024-11-21 00:33:32	12.1
2024-11-06 17:14:22	12.2
2024-11-27 18:27:40	12.3
2024-11-21 20:14:19	12.4
2024-11-04 17:41:11	12.5
2024/11/21 3:47:24	12.7
2024-11-17 19:28:26	12.8
2024-10-29 23:25:35	13
2024-11-16 14:21:16	13
2024-11-17 12:55:17	13
2024-11-16 13:56:47	13.2
2024-11-17 12:59:29	13.3
2024-11-22 18:50:56	13.4
2024-11-15 19:18:56	13.5
2024-11-05 22:20:21	13.6
2024-11-20 22:00:52	13.6
2024-11-10 19:29:58	13.7
2024-11-14 21:34:09	13.7
2024/10/31 3:31:26	13.7
2024-11-12 19:21:00	14
2024-11-03 13:24:04	14.2
2024-11-08 14:10:23	14.2
2024-11-23 20:39:45	14.2
2024-11-24 18:00:13	14.2
2024-11-13 17:53:40	14.4
2024-11-14 18:25:37	14.4
2024-10-27 02:30:32	14.6
2024-11-08 18:08:57	14.6
2024-11-17 19:27:57	14.7
2024-11-22 10:44:27	14.9
2024-11-14 18:35:42	15.2
2024-11-17 12:55:57	15.2
2024-10-27 17:18:55	15.3
2024-10-30 19:35:52	15.4
2024-10-27 13:34:16	15.8
2024-10-28 12:53:23	15.8
2024-11-13 17:53:26	15.8
2024-10-27 17:26:32	15.9
2024-10-31 17:09:57	15.9
2024-11-14 07:14:43	15.9
2024-11-12 19:12:04	16
2024-11-21 00:33:08	16.1
2024-11-02 19:18:56	16.2
2024-11-22 15:32:43	16.2
2024-11-07 18:52:47	16.4
2024-11-16 17:55:43	16.4
2024-11-13 14:17:32	16.5
2024-10-29 14:13:03	16.8
2024-11-06 17:21:45	17.1
2024-10-30 19:18:45	17.5
2024-11-01 13:20:12	17.5
2024-10-31 13:54:25	17.6
2024-11-16 17:55:58	17.6
2024-11-16 14:20:58	17.8
2024-11-14 13:39:30	17.9
2024-11-16 22:36:08	18
2024-11-02 07:46:35	18.1
2024-11-07 12:53:05	18.5
2024-10-26 14:53:13	18.7
2024-11-16 14:21:06	18.7
2024-10-26 15:20:15	18.9
2024-10-26 18:18:36	18.9
2024-10-26 17:10:59	19.1
2024-11-12 13:57:58	19.1
2024-11-02 21:24:26	19.3
2024-10-28 17:14:07	19.9
2024-10-28 17:29:05	19.9
2024-11-14 13:35:37	20.4
2024-10-26 23:27:02	20.8
2024-11-09 13:36:47	20.8
2024-11-15 12:06:39	20.8
2024-11-01 17:41:22	21
2024-11-14 13:39:43	21
2024-10-27 02:21:19	21.6
2024-11-12 07:43:50	21.8
2024-11-13 17:53:10	22.4
2024-11-04 14:09:56	22.5
2024-11-09 17:22:03	22.6
2024-11-04 18:54:51	23.7
2024-11-10 13:14:27	26
2024-11-11 13:37:29	26
2024-10-25 20:23:09	27
2024-11-02 11:33:14	27
2024-11-09 17:37:23	28
2024-11-02 11:33:01	29
2024-11-02 11:33:25	29
2024-08-15 11:45:44	4.8
2024-08-16 07:15:47	4.9
2024-08-16 20:44:28	5.1
2024-08-16 09:32:38	5.3
2024/8/16 3:44:03	5.3
2024-08-17 17:20:19	5.6
2024-08-18 19:19:57	5.7
2024-08-25 18:51:19	5.8
2024-08-17 20:31:30	5.9
2024-08-19 22:16:09	5.9
2024-08-16 17:43:54	6
2024-08-18 13:55:56	6.1
2024-08-19 03:52:11	6.1
2024-08-19 21:22:49	6.1
2024-08-25 20:56:04	6.6
2024-08-22 17:32:59	6.7
2024-08-22 21:02:30	6.7
2024-08-24 18:01:51	6.7
2024-08-25 00:00:30	6.8
2024-08-28 07:32:00	6.8
2024-08-26 17:30:03	6.9
2024-08-18 13:36:40	7
2024-08-17 09:25:47	7.1
2024-08-21 09:49:18	7.1
2024-08-23 22:02:23	7.1
2024-08-27 09:27:38	7.2
2024/8/15 4:12:40	7.2
2024-08-14 23:41:11	7.6
2024-08-21 22:03:53	7.6
2024-08-23 10:25:35	7.7
2024-08-23 17:52:01	7.7
2024/8/24 3:50:22	7.7
2024-08-22 10:29:02	8.4
2024-08-20 17:40:30	8.5
2024-08-15 08:00:49	8.8
2024-01-21	9.4
2024-01-22	12
2024-01-22	8.7
2024-01-22	12.1
2024-01-22	9
2024-01-23	9.3
2024-01-23	8.4
2024-01-23	10.4
2024-01-23	9.8
2024-01-24	9.5
2024-01-24	7.3
2024-01-24	12.2
2024-01-25	8.5
2024-01-25	8.4
2024-01-25	8.3
2024-01-25	11.7
2024-01-26	9
2024-01-26	7.1
2024-09-12 10:49:59	4.4
2024-09-07 09:11:07	5.2
2024-09-12 11:08:24	5.2
2024-08-10 07:21:40	5.6
2024-09-05 16:49:27	5.6
2024/8/11 4:08:46	5.6
2024-08-10 13:52:00	5.8
2024-09-11 09:39:52	5.8
2024-08-10 17:53:23	5.9
2024-09-10 09:14:04	5.9
2024-08-14 13:41:33	6.2
2024-08-10 20:12:01	6.6
2024-09-09 10:05:42	6.6
2024-09-13 09:08:13	6.6
2024-09-06 08:34:20	6.8
2024-09-07 09:12:22	6.8
2024-08-11 22:15:22	7.3
2024-09-08 09:42:16	7.3
2024-08-14 17:29:32	7.4
2024-09-10 09:14:20	7.4
2024-08-09 15:20:49	7.5
2024-08-13 22:39:20	7.5
2024-09-11 09:39:18	7.5
2024-08-11 17:21:08	7.7
2024-08-12 18:54:38	7.8
2024-08-12 17:53:22	8
2024-08-11 13:53:43	8.1
2024-08-12 14:04:55	8.6
2024-09-08 09:44:13	8.8
2024-09-09 10:06:13	9.3
2024/8/14 3:31:39	10.3
2024-08-13 19:40:22	10.5
2024-03-23 19:55:26	6.9
2024/3/31 3:53:38	7.8
2024-03-28 21:02:08	8.2
2024-03-30 23:00:05	8.4
2024-03-31 17:57:47	8.9
2024-03-24 23:13:06	9.5
2024-03-27 22:48:12	11.2
2024-03-26 23:27:06	11.3
2024-03-31 22:33:56	13.4
2024/3/25 3:48:39	14.8
2024-03-25 20:25:32	15
2024-03-30 11:18:42	15.2
2024-03-29 14:24:35	15.6
2024/3/24 4:01:16	15.7
2024-03-27 11:12:42	16.3
2024-04-01 18:42:56	16.5
2024/3/26 3:48:12	16.8
2024/3/27 4:12:27	16.9
2024-04-02 20:33:52	17.1
2024-04-01 22:49:35	17.2
2024-03-29 17:04:30	17.5
2024-03-25 18:17:49	17.9
2024-04-02 14:26:08	18.6
2024-03-25 14:10:01	18.8
2024-03-26 13:37:13	19.1
2024-03-22 21:27:32	20.1
2024-03-27 19:12:28	20.2
2024-03-23 11:08:54	20.7
2024-03-28 13:49:06	21.5
2024-04-01 14:07:51	21.6
2024-03-26 18:21:43	22.6
2024-03-22 04:16:12	23.6
2024-08-03 07:57:47	5.8
2024-08-02 23:47:41	6.1
2024/8/4 3:57:10	6.8
2024-08-03 09:47:25	7.1
2024-08-04 09:16:40	7.3
2024-08-04 19:38:18	7.6
2024-08-04 01:49:59	8.3
2024-08-04 13:39:59	9
2024/8/5 4:12:10	9
2024-08-04 18:18:54	9.3
2024-08-14 17:43:20	6.8
2024-08-16 20:42:09	7.1
2024-08-16 07:14:03	7.3
2024-08-17 20:28:23	7.6
2024-08-16 13:55:53	7.7
2024-08-12 18:55:22	8.1
2024/8/16 3:42:17	8.2
2024-08-14 13:42:15	8.4
2024-08-19 22:09:49	8.5
2024-08-12 16:45:14	8.7
2024-08-17 17:21:06	8.9
2024/8/18 4:03:56	8.9
2024-08-13 22:41:21	9
2024-08-15 14:08:37	9.4
2024-08-12 18:46:57	9.5
2024-08-18 13:55:34	9.9
2024-08-16 17:43:18	10.2
2024/8/15 4:08:46	10.2
2024-08-17 12:19:23	10.7
2024-08-13 19:40:43	10.8
2024-08-19 03:50:45	10.9
2024/8/14 3:32:30	11
2024-08-19 21:22:00	11.1
2024-08-18 19:16:54	11.9
2024-06-19 02:06:31	12
2024-06-19 02:06:42	12.2
2024-06-18 22:52:48	15.3
2024/6/20 4:13:05	17.3
2024-06-19 21:21:21	17.8
2024-06-19 03:05:31	18.2
2024-09-06 17:44:07	7.1
2024-09-18 19:14:37	8.4
2024-09-10 13:06:22	8.7
2024-09-10 15:50:53	10
2024-09-10 15:50:28	10.5
2024-09-10 15:40:31	11
2024-09-21 17:45:24	11.9
2024-09-21 10:02:07	12.9
2024-09-21 07:48:28	13.2
2024-09-18 19:15:32	13.4
2024-09-14 18:03:32	13.5
2024-09-18 13:45:47	13.6
2024-09-14 14:27:59	13.7
2024-09-21 17:20:58	13.8
2024-09-15 00:01:59	14.2
2024-09-20 03:08:51	14.6
2024-09-19 19:29:18	15.2
2024/9/20 3:52:09	15.4
2024-09-17 10:04:40	15.6
2024-09-15 18:00:49	15.9
2024-09-20 10:17:41	15.9
2024-09-16 13:29:28	18.3
2024-09-18 08:07:46	18.4
2024-09-14 09:49:34	18.5
2024-09-17 17:26:18	19.6
2024-09-15 11:20:22	20.2
2024-09-22 13:40:04	20.3
2024-09-22 19:03:06	21.3
2024-09-16 17:31:24	24.3
2024-09-15 17:46:57	24.7
2024-09-22 19:03:17	25
2024-09-16 18:57:57	30
2024-09-17 18:42:24	30
2024-04-25 18:41:42	4.6
2024-04-20 09:53:30	5
2024/4/27 3:50:56	5.1
2024-04-21 00:49:57	5.2
2024-04-21 20:16:10	5.2
2024-04-21 13:35:03	5.3
2024-04-28 19:42:00	5.3
2024-04-26 18:09:14	5.4
2024-04-23 13:34:00	5.5
2024-04-24 20:48:25	5.5
2024-04-27 22:17:54	5.5
2024/4/19 4:01:29	5.6
2024-04-19 22:52:42	5.8
2024-04-18 19:23:41	5.9
2024-04-23 00:29:17	6
2024-04-25 18:09:03	6
2024/4/21 4:06:24	6
2024-04-24 13:39:58	6.4
2024-04-25 12:48:34	6.6
2024-04-18 20:38:52	6.7
2024-04-18 09:56:29	6.8
2024/4/26 4:02:17	6.8
2024/4/28 4:10:10	7.2
2024-04-24 17:08:56	7.4
2024-04-26 17:39:11	7.4
2024-04-27 20:13:08	7.4
2024-04-28 13:29:49	7.4
2024-04-26 14:37:00	7.5
2024-04-19 14:06:26	7.7
2024-04-20 19:46:50	7.9
2024/4/23 4:06:04	7.9
2024-04-23 00:30:56	8
2024-04-22 12:50:22	8.6
2024/4/22 21:29:34	8.6
2024-04-20 13:38:23	9.3
2024-04-18 14:17:41	9.6
2024-04-19 17:39:56	10.8
2024-02-10 04:07:00	5.8
2024-02-09 16:00:00	7.5
2024-02-10 04:07:00	9.1
2024-02-09 03:54:00	9.6
2024-02-09 16:00:00	10.1
2024-02-10 04:07:00	11.2
2024-02-09 03:54:00	14.3
2024-10-14 19:29:07	5
2024-10-16 22:42:04	5.9
2024-10-15 07:52:48	6
2024-10-16 19:05:12	6
2024-10-15 19:14:39	6.5
2024-10-16 13:27:46	6.5
2024-10-15 19:56:51	7
2024-10-15 13:16:34	7.1
2024/10/15 3:56:45	7.2
2024-09-24 16:00:00	7.1
2024-09-25 10:00:00	8.3
2024-09-27 10:00:00	8.6
2024-09-24 21:45:00	8.7
2024-09-25 04:00:00	10
2024-09-28 10:00:00	10
2024-09-29 10:00:00	10.6
2024-09-26 10:00:00	10.8
2024-09-26 03:41:00	10.8
2024-09-29 04:00:00	11.6
2024-09-30 16:00:00	12.5
2024-10-02 04:00:00	12.6
2024-10-02 15:08:00	13.1
2024-09-28 22:00:00	13.5
2024-09-30	13.7
2024-10-01 22:00:00	14
2024-09-25 21:58:00	14.2
2024-09-28 04:00:00	14.3
2024-09-27 22:00:00	14.4
2024-09-27 03:30:00	14.4
2024-09-27 16:00:00	14.6
2024-09-29 15:36:00	14.6
2024-10-02 10:01:00	14.6
2024-10-02 21:56:00	14.7
2024-09-26 22:00:00	14.8
2024-09-26 16:00:00	15.1
2024-09-28 15:42:00	15.3
2024-09-30 10:00:00	15.4
2024-09-29 22:00:00	15.5
2024-09-30 22:00:00	15.5
2024-10-01 15:47:00	15.9
2024-10-01 10:00:00	16
2024-10-01 04:00:00	16.6
2024-09-25 16:00:00	17.3
2024-10-03 03:41:00	19
2024-10-03 10:00:00	20.2
2024-08-13 22:51:05	5
2024/8/14 3:35:43	5.1
2024-08-13 17:48:41	5.4
2024-08-13 19:42:29	13.4
2024/12/2 3:28:41	8.6
2024-12-01 16:51:28	8.8
2024-12-01 19:02:55	9.8
2024-12-02 07:36:49	13.3
2024-12-02 13:02:42	14.5
2024/11/22 4:21:45	6.5
2024-11-22 10:45:40	6.9
2024-11-21 19:06:42	7.5
2024-11-21 19:06:28	8.7
2024-11-22 23:02:00	9.1
2024-11-22 18:54:11	9.4
2024-11-21 13:26:15	10
2024-04-07 00:16:03	4.7
2024-04-06 13:40:23	4.9
2024-04-06 13:39:54	5
2024-04-06 13:40:12	5.2
2024-04-06 13:40:04	5.5
2024-04-07 13:34:25	5.5
2024-04-05 22:31:12	5.8
2024-04-08 23:38:03	6.5
2024-04-06 00:43:09	7.2
2024/4/9 4:07:29	7.2
2024-04-06 21:35:12	7.8
2024-04-08 03:41:02	9.3
2024-11-15 18:52:05	2.6
2024-11-16 17:57:58	5.7
2024/11/15 23:51:58	5.9
2024-11-15 19:26:18	7.3
2024-11-17 19:33:57	7.5
2024/11/15 22:49:18	7.9
2024-11-16 22:41:57	8
2024-11-18 18:53:43	8.4
2024-12-12 21:10:14	8.4
2024/11/15 4:26:05	8.7
2024/11/16 1:04:07	8.7
2024-11-17 19:33:37	8.8
2024-12-12 15:37:52	9.3
2024-11-14 21:39:57	9.6
2024-11-15 17:22:32	9.6
2024-11-14 14:37:27	10.4
2024-11-14 18:27:33	10.9
2024-11-18 14:05:10	11.1
2024-11-15 12:57:18	11.3
2024-11-16 13:55:23	11.7
2024-12-12 21:07:27	11.7
2024-11-14 11:42:54	13.2
2024-11-17 14:08:47	15.9
2024/7/11 3:53:48	6
2024-07-11 05:39:14	8.7
2024-07-09 17:39:27	9.3
2024/7/10 4:26:33	9.3
2024-07-08 21:12:53	9.5
2024-07-08 23:52:29	9.9
2024-07-09 17:39:10	10.3
2024-07-09 14:14:32	10.4
2024-07-10 13:58:11	11.5
2024-05-05 08:02:54	5.3
2024/5/6 3:47:54	6.5
2024-05-05 22:31:19	6.6
2024-05-04 18:19:18	7.2
2024-05-04 20:47:01	7.6
2024/5/5 21:59:10	9
2024-05-05 12:25:53	9.6
2024-11-06 17:16:29	4.6
2024-11-06 14:37:17	5
2024-11-17 19:40:10	5.8
2024-11-17 21:59:34	5.8
2024/11/7 3:51:57	6.2
2024-11-06 17:49:09	7
2024-11-15 19:30:00	7.2
2024-11-17 19:39:09	7.5
2024-11-14 07:21:05	7.8
2024-11-16 18:02:20	8.3
2024-11-14 21:44:11	9.6
2024-11-14 18:28:23	10
2024/11/8 3:46:40	10
2024-11-13 17:58:57	10.1
2024-11-08 13:06:51	10.9
2024-11-08 07:37:21	11
2024-11-07 23:39:37	11.2
2024-11-12 19:36:30	11.9
2024-11-15 19:07:31	11.9
2024-11-16 13:52:59	11.9
2024-11-16 22:47:56	11.9
2024-11-13 10:13:34	12
2024-11-11 18:32:44	12.1
2024-11-08 18:33:08	12.2
2024-11-12 13:06:13	12.7
2024-11-07 18:55:42	13.3
2024-11-09 17:26:51	14.7
2024-11-09 17:50:22	15.1
2024-11-07 14:50:43	15.7
2024-11-14 13:31:38	15.7
2024-11-12 07:50:47	17.5
2024-11-10 13:17:22	18.6
2024-11-17 14:10:21	19.1
2024-11-10 17:35:36	19.7
2024-11-09 14:28:21	20
2024-11-15 14:14:02	20.4
2024-11-10 21:06:02	25
2024-11-11 14:06:56	25
2024/7/13 3:39:04	6.4
2024-07-12 22:59:22	6.7
2024-07-11 05:43:15	6.9
2024-07-11 19:11:09	7
2024-07-12 18:36:38	7.5
2024-07-12 00:35:11	7.9
2024/7/12 4:07:46	7.9
2024-07-12 14:25:44	8.2
2024-07-11 02:25:22	8.4
2024-07-11 20:20:27	8.8
2024-07-11 04:05:09	9
2024-07-12 22:58:46	9.6
2024-07-11 01:00:20	9.8
2024-07-11 03:16:17	9.9
2024-07-11 05:12:08	10.9
2024-07-11 00:26:32	11.7
2024-07-10 23:50:19	13
2024-03-13 00:41:08	6.5
2024/3/10 3:55:20	6.9
2024-03-11 17:15:52	7
2024-03-09 20:14:47	7.1
2024-03-10 23:41:26	7.1
2024/3/12 4:09:32	7.2
2024/3/11 4:08:06	7.4
2024-03-13 20:01:28	7.5
2024-03-09 15:33:37	7.6
2024-03-10 01:01:57	7.9
2024-03-14 11:10:05	8
2024-03-09 16:55:39	8.1
2024-03-09 14:27:46	9
2024-03-10 13:58:26	9.2
2024/3/15 4:34:16	13.7
2024/3/18 14:24:31	5.6
2024-03-18 13:02:12	7.6
2024-03-18 21:44:29	10
2024-03-18 13:02:27	10.3
2024/3/19 4:04:50	14.3
2024-05-11 03:00:43	5
2024-05-11 21:41:11	5.4
2024/5/13 3:51:08	5.7
2024/5/12 3:36:02	6.4
2024-05-11 13:30:50	6.8
2024-05-11 18:02:41	7.7
2024-05-12 13:37:17	8.8
2024-01-13	8.2
2024-01-12	8.3
2024-01-12	8.4
2024-01-12	9
2024-01-12	13.1
2024-01-12	13.2
2024-04-09 11:57:33	8.3
2024-04-10 17:25:02	8.4
2024-04-12 00:05:42	8.5
2024/4/12 4:06:23	9.1
2024-04-12 20:41:25	9.6
2024-04-12 14:15:16	9.9
2024-04-13 21:36:48	10.1
2024-04-14 19:11:30	10.3
2024-04-09 20:58:51	10.5
2024-04-09 22:22:36	10.7
2024/4/13 4:11:50	10.7
2024/4/13 15:13:03	11
2024/4/13 15:15:33	11
2024/4/13 15:30:57	11
2024/4/13 15:15:51	11.1
2024/4/13 15:16:56	11.1
2024/4/13 15:17:24	11.1
2024/4/13 15:20:57	11.1
2024-04-10 17:25:21	11.2
2024-04-12 17:14:11	11.9
2024/4/13 15:11:14	12
2024/4/14 3:42:31	12.4
2024-04-13 13:43:30	13.1
2024-04-14 14:17:11	13.3
2024/4/15 3:56:51	13.5
2024-04-14 15:00:32	13.9
2024-04-13 17:24:17	19.8
2024-10-06 20:47:01	5.5
2024-10-06 22:23:55	6.1
2024-10-07 13:44:30	6.1
2024-10-07 17:43:45	6.5
2024/10/8 3:22:35	7.1
2024-04-19 23:02:56	5.4
2024-04-19 17:41:29	5.9
2024/4/20 4:10:22	7.4
2024-04-19 16:07:04	7.5
2024-04-20 09:41:12	10.2
2024-11-10	5.5
2024-11-11 22:00:00	5.5
2024-11-11	5.6
2024-11-11 15:41:00	5.6
2024-11-10	6
2024-11-12	6.4
2024-11-12	6.7
2024-11-13	6.8
2024-11-12 10:00:00	7.1
2024-11-12	8.8
2024-11-12 22:00:00	10.9
2024-11-10	12.1
2024/12/10 4:01:33	5.2
2024-12-16 16:58:16	7.6
2024/12/9 3:25:14	7.7
2024-12-08 17:05:38	7.8
2024-12-08 07:28:15	7.9
2024-12-08 09:33:57	8
2024-12-08 17:31:53	8.2
2024-12-07 17:29:52	8.3
2024-12-09 17:57:12	8.4
2024-12-07 17:50:21	9
2024-12-07 16:27:25	9.8
2024-12-09 14:02:02	10
2024-12-09 19:18:45	10
2024-12-07 14:24:08	11.4
2024-02-09 21:29:22	7.5
2024-02-09 22:34:57	8.6
2024/2/10 3:59:09	9.3
2024/2/11 3:49:11	13.1
2024-01-27 09:00:00	3.6
2024-01-27	3.8
2024-01-27	4.5
2024-01-27 09:00:00	7.8
2024-01-27 13:00:00	8.8
2024-01-27 13:00:00	10
2024-01-27 15:00:00	10.5
2024-01-22 23:00:00	11
2024-01-25 16:00:00	11.2
2024-01-25 16:00:00	11.5
2024-01-24 04:00:00	11.6
2024-01-23 16:00:00	12.1
2024-01-27 07:00:00	12.6
2024-01-24 16:00:00	12.7
2024-01-27 15:00:00	13
2024-01-23 04:59:00	13.1
2024-01-23 01:00:00	13.5
2024-01-23 04:59:00	13.6
2024-01-23 16:00:00	13.6
2024-01-23 02:52:00	13.9
2024-01-27 07:00:00	13.9
2024-01-23 02:52:00	14.2
2024-01-23 06:51:00	14.4
2024-01-23 06:51:00	14.4
2024-01-23 01:00:00	15
2024-01-22 23:00:00	15.3
2024-01-27 16:59:00	16
2024-01-24 16:00:00	16.1
2024-01-27 19:00:00	17
2024-01-24 04:00:00	17.1
2024-01-27 04:48:00	17.3
2024-01-26 04:00:00	17.8
2024-01-27 16:59:00	18
2024-01-27 19:00:00	18
2024-01-22 19:00:00	18.2
2024-01-22 21:06:00	18.3
2024-01-27 19:00:00	18.8
2024-01-22 21:06:00	19
2024-01-22 19:00:00	19.6
2024-01-25 04:00:00	20.2
2024-01-25 04:00:00	22.4
2024-01-26	22.6
2024-01-27 03:00:00	22.8
2024-01-26	23.5
2024-01-27 03:00:00	24
2024-01-27 01:00:00	24.5
2024-01-26 23:00:00	24.8
2024-01-27 01:00:00	24.9
2024-01-27 04:48:00	25
2024-01-26 04:00:00	26
2024-01-26 23:00:00	35
2024/2/1 3:53:59	4.8
2024-02-21 18:40:07	5
2024-02-23 22:04:45	5.2
2024-03-03 20:27:25	5.2
2024-02-18 00:29:06	5.3
2024-02-20 23:37:19	5.8
2024-03-06 23:26:44	5.8
2024-03-07 21:18:34	6
2024-03-10 00:59:35	6
2024/3/9 4:10:26	6.1
2024-03-04 10:27:26	6.2
2024-02-16 13:23:26	6.3
2024-02-05 22:24:52	6.4
2024-03-01 00:17:53	6.5
2024-02-01 14:04:26	6.8
2024-02-27 00:14:56	6.8
2024-03-08 18:52:16	6.9
2024/2/17 3:55:01	6.9
2024/3/8 4:02:40	7.4
2024-02-18 13:37:37	7.5
2024-03-09 20:13:53	7.6
2024-02-19 18:25:58	7.8
2024-03-03 19:36:41	8
2024/2/23 3:43:42	8
2024/3/5 3:43:23	8.1
2024/2/14 3:54:17	8.3
2024/3/11 4:00:00	8.5
2024-03-04 20:38:52	8.6
2024-03-21 10:41:02	8.6
2024-02-12 00:27:02	9.3
2024-03-10 23:37:37	9.3
2024/2/2 3:52:38	10.2
2024-03-05 17:39:29	10.3
2024/2/3 4:04:35	10.4
2024-03-05 08:07:36	10.7
2024-03-07 14:03:31	11
2024/1/10 4:13:50	11.4
2024/3/2 3:49:55	11.4
2024-03-10 13:57:56	12.1
2024/3/3 3:54:42	12.7
2024/2/27 4:04:31	13.1
2024-02-28 17:07:22	13.4
2024-03-01 13:34:30	13.5
2024/3/1 3:54:10	13.8
2024-02-20 18:07:45	14
2024/1/6 4:15:45	14.9
2024-02-27 18:44:48	15
2024-02-19 14:53:14	17.5
2024-02-27 18:43:39	17.5
2024/1/7 4:16:51	17.8
2024/2/10 3:57:02	18.4
2024/2/24 3:48:25	18.5
2024-02-26 18:59:52	19.1
2024/2/11 4:02:08	19.2
2024-02-21 18:34:45	19.8
2024-02-24 12:07:23	20
2024-02-22 20:43:54	20.3
2024-02-25 13:55:57	20.6
2024/2/7 4:07:26	20.7
2024/2/10 3:56:00	2.7
2024/2/11 4:00:05	11.3
2024/2/7 4:03:11	13.1
2024-02-05 08:50:24	13.3
2024-02-05 22:23:37	14.9
2024-11-14 08:43:10	6
2024-11-12 16:46:21	6.1
2024-10-18 18:45:06	6.9
2024-11-12 16:45:41	6.9
2024-11-12 16:46:02	6.9
2024-11-10 20:37:18	7.1
2024-11-12 13:24:59	7.1
2024/10/19 3:51:08	7.1
2024-10-31 14:08:40	7.2
2024-11-12 13:24:29	7.2
2024-10-18 20:20:29	7.3
2024-10-19 21:22:57	7.4
2024-10-21 07:30:21	7.6
2024-11-06 16:48:14	7.7
2024-11-11 10:09:49	7.8
2024-10-31 10:41:55	7.9
2024-11-09 08:08:28	8
2024-11-13 09:56:06	8
2024-10-20 09:48:14	8.2
2024-11-10 20:37:09	8.3
2024-11-13 12:50:54	8.3
2024-10-19 13:36:23	8.5
2024/10/21 3:52:46	8.5
2024-10-19 13:41:10	8.8
2024-11-10 09:43:15	9
2024-10-20 18:55:22	9.2
2024-11-10 09:18:33	9.2
2024-10-25 09:47:47	9.3
2024-10-26 10:50:19	9.3
2024-11-10 09:19:36	9.3
2024-11-09 08:51:37	9.4
2024-11-09 18:57:49	9.4
2024-11-10 09:42:58	9.5
2024-10-25 11:44:36	9.8
2024-10-26 10:51:04	9.8
2024-11-09 08:09:15	9.8
2024-11-13 09:56:30	9.8
2024-11-09 00:06:43	10
2024-11-08 12:13:24	10.1
2024-10-25 12:34:17	10.2
2024-10-25 12:33:16	10.4
2024-10-31 10:41:32	10.4
2024-11-07 13:31:57	10.7
2024-10-25 12:33:58	10.9
2024-10-28 10:40:17	11.2
2024-10-30 09:31:29	11.3
2024-11-08 03:11:19	11.8
2024-10-30 09:30:51	11.9
2024-11-09 00:06:23	12.2
2024-10-25 11:44:03	12.3
2024-11-11 10:10:18	12.4
2024-10-27 11:09:08	12.7
2024-10-26 09:05:01	12.9
2024-11-08 16:21:38	12.9
2024-10-25 12:33:37	13.4
2024-10-29 09:05:39	13.4
2024-11-06 17:03:30	14.2
2024-09-02 01:34:59	7.3
2024-09-02 13:26:57	8.2
2024/9/3 3:26:24	8.3
2024-09-02 04:07:58	8.8
2024-09-03 07:22:50	8.9
2024-09-03 21:36:24	8.9
2024-09-10 20:26:03	9
2024/9/7 3:55:18	9
2024-09-02 00:10:40	9.1
2024-09-03 14:05:13	9.6
2024-09-02 08:01:18	9.7
2024-09-07 17:24:09	10
2024-09-03 18:08:29	10.3
2024-09-04 20:26:43	10.3
2024-09-05 20:08:57	10.8
2024-09-08 11:23:45	11.1
2024-09-04 14:56:54	11.2
2024-09-04 20:21:23	12.4
2024-09-10 17:15:04	12.7
2024-09-06 07:56:20	12.8
2024-09-11 14:01:52	13.2
2024-09-08 11:23:59	13.7
2024-09-10 13:58:38	13.7
2024-09-09 20:09:35	15.2
2024-09-11 14:02:11	15.3
2024-09-11 14:02:28	15.6
2024-09-08 11:24:20	15.7
2024-09-09 18:49:07	16.4
2024-09-05 14:08:02	16.7
2024-09-07 13:45:53	16.8
2024-09-07 13:49:17	17.2
2024-09-10 13:58:28	17.2
2024-09-09 20:10:01	17.5
2024-09-09 13:40:48	17.6
2024-09-09 07:28:13	18
2024/9/6 4:17:36	18.3
2024-09-06 19:47:53	18.4
2024-09-06 20:42:26	19
2024-09-10 13:58:19	19.3
2024-09-10 10:12:10	19.5
2024/9/8 6:08:52	22.9
2024-09-09 20:09:48	25
2024-09-09 20:32:48	27
2024-09-07 19:02:48	28
2024-09-07 23:35:56	29
2024-09-07 15:38:53	30
2024-09-07 23:36:42	30
2024-09-10 10:12:22	30
2024-07-17 04:00:00	4.7
2024-07-15	6.8
2024-07-16 22:00:00	6.8
2024-07-16 04:00:00	7.9
2024-07-16	8.1
2024-07-16	8.5
2024-07-15 22:00:00	10.2
2024-07-06 16:00:00	11.6
2024-06-19 09:01:56	4.1
2024-03-24 15:00:07	4.8
2024-06-18 16:49:52	4.8
2024-03-24 23:18:53	5
2024-03-28 00:23:48	5.7
2024-03-30 23:07:49	5.9
2024/3/25 3:52:32	6
2024-06-20 09:52:01	6.2
2024-03-26 18:28:39	6.3
2024-06-21 09:45:33	6.3
2024-06-23 10:02:18	6.3
2024-03-26 23:40:58	6.4
2024-04-01 22:52:27	6.4
2024-03-25 10:58:57	6.5
2024-06-18 16:49:34	6.5
2024/3/30 3:48:48	6.6
2024-03-29 19:30:24	6.8
2024-06-22 09:25:10	6.8
2024-03-27 19:15:50	6.9
2024-06-18 16:32:51	6.9
2024-06-18 16:49:13	6.9
2024/3/28 3:32:10	7.2
2024/4/3 3:58:44	7.2
2024-04-03 00:47:22	7.5
2024-03-28 21:09:21	7.7
2024-03-31 22:43:48	7.7
2024-04-02 14:24:55	8.4
2024-06-22 09:25:24	8.6
2024-06-20 09:52:35	8.8
2024-03-25 14:10:37	9
2024-04-01 18:41:47	9.1
2024-06-21 09:45:44	9.1
2024-03-25 20:28:08	9.2
2024-06-22 09:25:36	9.2
2024-06-23 10:02:07	9.3
2024-06-21 09:45:55	9.5
2024/3/29 4:14:07	9.8
2024/4/1 4:22:08	10.1
2024/4/2 4:07:58	10.6
2024-06-19 09:02:13	11.3
2024-04-02 20:33:08	11.4
2024-06-20 09:52:23	11.4
2024/3/26 3:50:52	12
2024-06-19 09:00:43	12.2
2024-03-25 18:19:40	12.4
2024-04-01 14:05:25	12.7
2024-03-26 13:37:48	14.8
2024-03-31 18:01:43	18
2024-03-02 15:47:17	6.9
2024-03-03 20:31:20	8.3
2024-03-05 08:13:33	8.3
2024-03-03 20:23:46	9
2024/3/5 3:53:43	9.2
2024-03-04 20:44:55	9.9
2024-04-01 23:00:33	6.4
2024/4/2 3:51:44	7
2024-04-01 18:38:28	7.2
2024-04-01 15:37:51	7.5
2024-01-09 10:00:00	7.8
2024-01-09 22:00:00	8.1
2024-01-10 10:00:00	8.1
2024-01-10 10:00:00	8.6
2024-01-11 10:00:00	9.8
2024-01-11 21:50:00	10
2024-01-09	10.5
2024-01-03	10.5
2024-01-14 03:59:00	10.9
2024-01-10 22:00:00	11.2
2024-01-03	11.5
2024-01-11 10:00:00	11.6
2024-01-14 16:53:00	11.7
2024-01-10 22:00:00	11.9
2024-01-13 03:48:00	13.6
2024-01-11 21:50:00	14.2
2024-01-12 09:57:00	14.4
2024-01-12 09:57:00	14.6
2024-01-13 03:48:00	14.6
2024-01-14 16:53:00	15.2
2024-01-09 22:00:00	16.5
2024-01-14 03:59:00	18.7
2024-06-08 00:38:25	5.7
2024-06-09 17:29:18	5.7
2024-06-03 20:08:53	5.9
2024-06-08 20:48:14	5.9
2024-06-10 13:22:18	6.1
2024-05-29 10:18:47	6.3
2024-06-02 07:36:59	6.3
2024-06-05 18:22:24	6.4
2024-06-04 22:33:46	6.5
2024-06-08 13:42:53	6.7
2024-05-30 21:46:00	6.8
2024-06-08 20:22:06	6.8
2024/6/6 3:51:01	7
2024/6/2 3:45:03	7.1
2024-05-30 13:07:18	7.2
2024/5/30 14:50:58	7.2
2024/6/9 4:16:51	7.2
2024-06-06 14:06:44	7.3
2024-06-07 13:22:24	7.3
2024/6/1 3:42:36	7.4
2024/6/1 3:42:36	7.4
2024/6/10 4:02:32	7.4
2024-06-03 14:14:34	7.8
2024-06-03 14:19:41	7.9
2024-06-01 01:31:12	8.1
2024-06-01 13:40:53	8.4
2024/6/7 4:01:41	8.4
2024-05-30 01:01:04	8.5
2024-06-02 18:32:19	8.5
2024-06-06 18:05:51	8.5
2024/5/30 4:21:04	8.5
2024-06-02 22:10:07	8.7
2024-06-05 17:40:56	8.7
2024-06-06 18:06:01	8.7
2024-05-30 19:45:37	8.8
2024/6/8 3:41:42	8.9
2024-06-02 14:04:13	9
2024-05-31 13:31:57	9.1
2024/6/3 4:02:21	9.1
2024-06-09 13:42:26	9.5
2024-05-30 17:23:58	9.6
2024-05-31 13:37:48	9.7
2024/5/31 3:58:26	9.8
2024-05-28 19:56:07	11
2024-06-05 13:43:00	11.3
2024-06-01 20:25:59	11.4
2024-06-07 19:43:41	13.4
2024-05-29 13:16:35	15.4
2024-11-22 18:52:43	6.3
2024-11-27 20:04:01	6.8
2024-11-29 22:08:29	6.9
2024-11-14 07:15:48	7.2
2024/11/15 4:24:52	7.3
2024-11-14 21:36:55	7.4
2024-11-15 18:46:16	7.5
2024-11-18 18:49:53	7.6
2024-11-20 21:45:21	7.6
2024-11-14 18:26:07	7.9
2024-11-16 17:56:43	8
2024-11-19 13:34:06	8
2024-11-21 20:11:51	8.2
2024-11-19 17:17:08	8.4
2024-11-16 22:38:21	8.5
2024-11-17 19:29:43	9.1
2024-11-13 17:55:19	9.4
2024-11-15 19:22:53	9.6
2024-11-13 14:18:11	9.7
2024-11-23 22:51:44	9.7
2024-11-22 10:44:59	10
2024-11-22 22:57:58	10.1
2024-11-26 03:34:03	10.1
2024-11-13 11:46:05	10.6
2024-11-14 13:40:28	10.7
2024-11-27 18:29:08	11.2
2024-11-13 15:52:30	11.3
2024-11-17 14:08:19	12
2024-11-17 19:29:16	12.1
2024-11-15 12:07:55	12.8
2024-11-16 13:48:12	13.1
2024-11-24 18:02:55	13.3
2024-11-18 14:05:43	13.4
2024-11-28 13:33:47	13.4
2024-11-20 17:18:01	13.7
2024/11/21 3:51:22	14
2024-11-28 22:05:00	15
2024-11-26 12:06:54	15.3
2024-11-26 17:10:58	15.5
2024-11-23 14:26:55	15.8
2024-11-27 12:57:37	15.9
2024-11-24 14:00:38	16.4
2024-11-26 20:45:49	16.9
2024-11-28 18:22:59	17.1
2024-11-25 18:09:37	17.5
2024-11-20 04:18:11	18.3
2024-11-23 20:40:13	18.5
2024-11-21 14:06:15	18.8
2024-11-29 17:43:01	18.8
2024-11-25 13:49:40	19.1
2024-11-21 19:19:47	19.2
2024-11-29 13:31:27	20.1
2024-11-20 11:15:52	20.7
2024/11/29 21:46:08	20.9
2024-11-27 14:19:23	23.2
2024-12-23 04:00:00	5.2
2024-12-23 04:00:00	6.8
2024-12-23 16:14:00	7.3
2024-12-21 04:00:00	7.8
2024-12-22 03:40:00	7.9
2024-12-21 16:00:00	8.1
2024-12-22 03:40:00	8.5
2024-12-22 16:02:00	8.5
2024-12-21 04:00:00	8.7
2024-12-23 16:14:00	9.2
2024-12-21 16:00:00	9.8
2024-12-22 16:02:00	10.3
2024-01-30 23:48:08	6.2
2024/1/31 4:06:40	6.3
2024/2/27 4:12:29	3.7
2024-02-27 23:09:42	4.7
2024/1/8 3:50:58	4.7
2024-02-27 21:07:20	5.5
2024/1/6 4:13:51	5.7
2024/1/1 4:10:33	5.8
2024/1/3 4:07:20	6.1
2024/1/5 4:09:24	7.2
2024/2/28 4:27:18	7.2
2024/1/7 4:21:39	7.7
2024-02-27 00:27:59	8.1
2024-02-28 18:59:26	8.3
2024-02-26 19:03:07	8.9
2024-05-19 21:48:30	6.6
2024-05-20 18:58:05	6.9
2024-05-09 19:32:24	7.1
2024/5/20 4:10:50	7.1
2024-05-19 17:33:42	7.2
2024/5/10 3:41:43	7.4
2024-05-20 13:31:59	7.7
2024-05-20 17:49:42	7.7
2024-05-08 23:33:29	7.8
2024-05-08 14:51:31	7.9
2024-05-08 17:30:35	8.1
2024-05-19 13:07:43	8.2
2024-05-10 13:52:38	8.5
2024-05-18 19:50:59	8.6
2024-05-09 14:14:36	8.9
2024-05-08 18:38:24	9
2024/5/11 3:39:57	9.2
2024-05-10 18:26:03	9.4
2024-05-15 00:37:00	9.4
2024/5/17 4:10:44	9.7
2024-05-14 13:04:57	9.8
2024-05-11 18:01:08	9.9
2024-05-11 21:39:24	9.9
2024-05-11 13:28:09	10.1
2024/5/12 3:31:47	10.1
2024-05-15 23:35:03	10.5
2024/5/16 4:14:56	10.8
2024-05-13 22:39:14	11
2024-05-15 20:23:50	11
2024-05-16 18:26:32	11.1
2024-05-18 16:38:19	11.1
2024-05-14 20:57:24	11.2
2024-05-13 07:17:58	11.4
2024-05-15 09:06:57	11.6
2024-05-16 14:13:52	12
2024/5/13 4:02:25	12
2024-05-13 18:44:25	12.7
2024-05-18 19:30:02	12.7
2024-05-22 10:22:05	12.9
2024-05-12 13:36:46	13.7
2024-05-13 14:48:32	14.7
2024-09-06 23:51:13	9
2024-09-09 18:46:41	9.6
2024-09-07 17:22:26	10.2
2024-09-09 20:16:20	10.9
2024-09-08 13:49:32	11.2
2024-09-09 07:26:13	11.3
2024-09-07 09:23:17	11.9
2024-09-07 13:45:21	13.3
2024-09-09 13:40:26	13.9
2024-09-10 23:40:52	14.1
2024-09-10 17:09:23	14.2
2024-09-09 01:13:21	15.3
2024/9/7 3:54:07	15.4
2024-09-08 19:51:33	16
2024-09-10 13:55:36	16
2024-08-09 14:25:59	7.3
2024-08-09 16:43:35	7.5
2024-08-01 22:11:54	7.8
2024-08-09 11:46:33	7.8
2024-08-10 08:05:29	9.2
2024-08-09 16:43:29	10.8
2024-08-02 17:39:45	11.2
2024-08-09 13:30:16	11.9
2024-08-01 13:17:17	12
2024/8/2 3:39:11	12.2
2024/8/1 21:26:36	15.1
2024-08-09 16:43:41	17.5
2024-10-13 19:00:17	5.9
2024-10-25 14:01:38	5.9
2024-10-13 13:37:17	6
2024-10-15 19:59:48	6.6
2024-10-21 18:04:51	6.6
2024-10-24 21:12:53	7.5
2024-10-20 07:45:36	7.8
2024-10-21 07:23:40	7.9
2024-10-16 12:41:27	8
2024-10-17 21:48:07	8.1
2024-10-15 07:26:04	8.2
2024-10-18 19:58:34	8.2
2024/10/25 3:31:31	8.2
2024-10-23 21:47:59	8.5
2024-10-16 22:25:31	8.6
2024-10-22 18:23:33	8.6
2024-10-26 09:53:28	9.1
2024-10-22 17:42:56	9.2
2024-10-24 18:51:28	9.4
2024-10-14 11:34:42	10
2024-10-24 13:53:52	10.2
2024-10-23 20:07:11	10.3
2024-10-25 20:22:58	10.3
2024-10-19 13:39:39	10.6
2024-10-16 12:38:21	10.7
2024-10-15 18:20:07	11
2024-10-14 20:37:34	11.3
2024-10-17 18:04:26	11.4
2024-10-18 18:55:14	11.4
2024-10-19 13:32:57	11.4
2024-10-23 14:04:39	11.5
2024-10-18 15:02:16	12.2
2024-10-17 10:03:04	12.5
2024-10-21 17:34:37	12.9
2024-10-20 13:31:53	13.3
2024-10-22 14:11:27	13.3
2024-10-21 13:14:27	13.7
2024-10-15 13:17:08	16.5
2024-10-19 21:14:47	17.3
2024-05-24 19:30:22	8
2024-05-24 12:15:57	8.4
2024/5/25 3:57:01	9.5
2024-05-24 20:03:52	10.5
2024-05-25 10:07:14	11.9
2024/3/9 3:52:06	9.1
2024/3/9 6:07:32	9.1
2024/3/9 2:04:53	9.8
2024-03-08 18:57:15	10.4
2024-03-07 21:19:37	11.7
2024-03-07 18:48:08	17.4
2024-09-04 14:25:00	4.7
2024-09-06 04:00:00	5.8
2024-09-04 14:25:00	5.9
2024-09-04 21:46:00	6.4
2024-09-06 04:00:00	6.4
2024-09-05 04:00:00	7
2024-09-03 21:47:00	7.4
2024-09-05 04:00:00	7.5
2024-09-05 16:00:00	7.9
2024-09-04 21:46:00	8
2024-09-05 16:00:00	8
2024-09-03 21:47:00	8.1
2024-09-06 04:00:00	10.3
2024/3/31 3:48:41	9.2
2024/3/30 4:05:22	10.4
2024-03-31 22:47:03	10.5
2024-03-30 23:12:16	10.9
2024-04-06 18:07:51	10.9
2024-04-07 00:24:36	11.1
2024-04-04 13:48:29	11.2
2024-04-07 11:18:30	11.3
2024-04-03 00:49:26	11.4
2024-04-01 14:08:11	11.6
2024-04-06 13:50:48	11.6
2024-04-05 13:49:39	11.7
2024-04-01 18:43:21	11.9
2024-04-03 21:54:03	11.9
2024-04-06 00:46:59	12.1
2024-04-02 20:34:10	12.6
2024-03-29 19:33:30	12.8
2024-03-31 18:02:59	12.9
2024-04-04 18:19:22	13
2024-03-30 11:18:52	13.1
2024-04-06 21:35:40	13.4
2024-04-02 14:26:26	13.5
2024-04-01 22:48:36	13.7
2024-04-07 13:35:29	13.9
2024-03-29 14:50:50	14.5
2024-04-03 20:56:20	15.6
2024/4/6 3:55:50	16.2
2024/4/2 4:10:35	16.3
2024-04-08 05:10:32	17.8
2024/4/5 3:55:35	18.5
2024-04-07 21:26:34	21.5
2024/4/8 4:04:51	23.8
2024/4/19 4:09:30	3.6
2024-04-16 15:53:52	4.6
2024/4/28 4:37:06	4.7
2024-04-18 20:47:25	5.5
2024-04-27 20:14:48	5.8
2024-04-21 20:41:34	6.1
2024-04-25 12:38:56	6.1
2024-04-16 14:20:45	6.2
2024-04-18 19:29:08	6.2
2024-04-27 14:07:53	6.2
2024-05-01 13:25:01	6.2
2024-04-17 23:03:39	6.4
2024-04-19 14:10:41	6.4
2024-04-29 22:51:54	6.4
2024-04-21 01:03:34	6.5
2024-05-01 20:47:58	6.5
2024-04-24 17:20:32	6.6
2024-04-18 14:19:59	6.7
2024-04-16 21:58:49	6.8
2024-04-18 14:13:07	6.9
2024-04-23 00:21:10	6.9
2024-04-20 13:38:54	7
2024-04-19 23:10:14	7.1
2024-05-01 09:06:44	7.1
2024-04-22 19:44:03	7.2
2024-04-26 19:47:29	7.2
2024-04-23 13:41:18	7.3
2024-04-24 21:03:08	7.3
2024/4/21 3:54:09	7.3
2024/4/25 3:43:03	7.4
2024-04-24 13:42:31	7.5
2024-04-19 17:51:17	7.6
2024-04-25 15:25:40	7.6
2024-05-01 14:12:23	7.6
2024-04-16 20:20:35	7.7
2024-04-16 17:35:47	7.8
2024-04-30 20:55:38	7.8
2024-04-28 19:55:06	7.9
2024-04-23 21:22:05	8.1
2024-04-26 14:38:27	8.1
2024-04-29 13:43:20	8.1
2024-04-16 14:00:08	8.2
2024-04-17 13:44:41	8.2
2024-04-25 18:13:53	8.2
2024-04-26 17:51:57	8.2
2024-04-30 13:24:23	8.2
2024/4/26 4:09:39	8.2
2024-04-20 19:51:02	8.3
2024/5/1 3:45:42	8.5
2024/5/2 4:02:04	8.8
2024/4/27 4:31:48	8.9
2024-04-25 19:02:56	9
2024-04-23 23:50:51	9.1
2024/4/22 3:56:44	9.7
2024/4/23 4:11:46	9.8
2024-04-27 22:23:42	11.1
2024-04-17 00:04:52	11.2
2024/4/9 3:58:37	7.4
2024-04-08 23:29:03	15.8
2024/4/8 19:07:05	33.3
2024-04-08 15:39:52	33.3
2024-03-10 23:51:04	3.3
2024/3/10 20:45:38	3.9
2024-03-11 17:26:11	5.5
2024-03-10 20:40:10	6.7
2024-03-03 20:32:04	11.3
2024-03-03 20:26:03	12.7
2024-03-04 20:47:25	15.1
2024-03-05 08:05:12	15.5
2024/3/5 3:58:39	16.1
2024/1/21 3:54:39	4.3
2024-10-23 15:03:44	13
2024/1/22 4:15:44	15.5
2024-08-01 18:05:28	4.9
2024-08-01 22:19:24	7.1
2024-08-01 20:04:11	8
2024-08-02 17:30:11	9.4
2024/8/2 4:38:26	9.7
2024/8/2 4:38:57	9.7
2024-08-03 13:43:44	10.5
2024-08-04 01:45:34	16.1
2024-10-21 17:37:44	4.5
2024-10-21 18:22:21	4.8
2024/10/22 3:31:05	5.2
2024-10-19 21:24:56	6.3
2024/10/21 3:54:18	7.8
2024-10-19 17:29:47	8.2
2024-10-21 07:32:21	8.4
2024-10-28 10:40:52	9.3
2024-10-20 10:16:35	12.5
2024-10-20 18:56:17	13.8
2024-10-19 19:35:29	15.1
2024-10-21 12:46:45	19.8
2024-05-25 16:40:43	5.1
2024-05-26 20:47:09	6
2024-05-25 22:48:00	6.5
2024/5/27 4:04:06	6.7
2024-05-25 15:34:32	7.2
2024-05-25 17:24:17	7.8
2024-05-26 11:07:14	7.9
2024-05-26 13:07:34	8
2024-05-25 10:12:33	8.7
2024-05-26 17:43:25	9.6
2024-04-09 21:42:34	4.6
2024/4/10 4:34:42	5.1
2024-04-13 00:23:22	5.6
2024-04-12 00:13:16	5.8
2024-04-13 00:23:42	5.8
2024-04-12 20:51:34	6.2
2024-04-10 17:34:58	7.5
2024-04-12 17:16:40	8.1
2024-04-09 17:31:52	9.6
2024-08-01 01:55:04	3
2024-08-01 09:55:29	3
2024-08-04 01:55:06	3.1
2024-08-01 00:22:42	5.4
2024/8/3 3:30:32	5.4
2024/8/4 4:01:11	5.6
2024-08-01 20:09:38	6
2024-08-02 17:48:38	7.5
2024-08-01 22:05:46	7.8
2024-08-03 14:08:11	8.1
2024-07-31 19:01:36	1.9
2024/7/31 4:27:05	2.9
2024/8/1 21:25:24	3.8
2024-07-31 22:00:40	3.9
2024-07-30 19:32:52	4.6
2024-07-31 13:53:56	4.8
2024-07-29 09:36:09	5.3
2024-08-01 20:08:17	5.3
2024-07-30 19:34:01	5.6
2024-07-18 12:52:31	5.9
2024-07-15 18:06:37	6.1
2024-07-22 21:10:42	6.3
2024-07-29 07:12:54	6.3
2024-07-30 10:31:09	6.3
2024-07-11 05:51:11	6.5
2024-07-25 23:14:16	6.5
2024-07-09 18:06:01	6.6
2024-07-11 20:22:21	6.6
2024-07-23 00:41:43	6.6
2024/8/1 19:14:01	6.7
2024-07-02 20:39:46	6.8
2024-07-14 18:35:46	6.9
2024/7/24 3:58:08	6.9
2024-07-18 19:51:24	7
2024-07-19 22:47:05	7
2024-07-23 18:27:55	7
2024-07-31 17:33:45	7.1
2024-07-12 14:26:19	7.2
2024-07-20 19:39:53	7.2
2024-07-24 18:03:53	7.2
2024-07-05 17:08:49	7.3
2024-07-07 18:52:44	7.3
2024-07-27 17:25:44	7.3
2024-07-23 09:42:30	7.4
2024-07-25 13:24:47	7.4
2024-07-27 13:36:15	7.4
2024-07-29 19:40:01	7.4
2024-07-24 09:11:26	7.5
2024/7/17 3:52:55	7.5
2024/7/9 4:14:03	7.5
2024-07-06 17:59:43	7.6
2024-07-22 10:30:44	7.6
2024/7/11 3:45:30	7.6
2024-07-17 21:19:57	7.7
2024-07-18 19:50:25	7.7
2024-07-11 08:46:07	7.8
2024/7/18 3:53:11	7.8
2024/7/7 4:00:00	7.8
2024-07-07 17:46:53	7.9
2024/7/10 4:30:44	8
2024-07-12 20:21:31	8.1
2024-07-17 01:17:45	8.1
2024-07-24 14:58:43	8.1
2024-07-09 18:06:15	8.2
2024-07-11 19:11:59	8.2
2024-07-26 23:30:26	8.2
2024-07-08 20:45:46	8.3
2024-07-16 09:22:20	8.3
2024/7/26 3:51:08	8.4
2024-07-03 19:29:39	8.6
2024-07-05 01:59:16	8.7
2024-07-10 09:23:15	8.7
2024-07-19 14:08:57	8.8
2024-07-28 13:57:27	8.8
2024-07-14 14:29:58	8.9
2024-07-14 22:06:31	8.9
2024-07-17 09:16:09	8.9
2024-07-05 19:35:17	9
2024-07-06 13:16:49	9
2024-07-19 18:12:00	9
2024-07-26 18:16:24	9
2024/7/21 3:51:34	9.2
2024/7/25 4:13:06	9.4
2024-07-13 18:44:45	9.5
2024-07-17 18:02:52	9.5
2024-07-29 17:59:25	9.5
2024-07-06 18:00:06	9.6
2024-07-07 13:37:06	9.7
2024/7/3 3:47:39	9.7
2024/7/4 4:21:28	9.7
2024/7/6 3:50:15	9.7
2024-07-13 13:29:19	9.8
2024-07-21 21:10:58	9.8
2024/7/19 3:59:31	9.8
2024/7/5 4:10:46	9.8
2024-07-25 18:29:51	9.9
2024-07-12 20:21:46	10
2024-07-03 19:29:52	10.3
2024-07-05 20:46:13	10.3
2024-07-05 14:09:22	10.4
2024-07-02 19:55:17	10.5
2024-07-04 09:44:45	10.8
2024-07-14 00:56:47	11.4
2024-07-23 17:51:45	11.6
2024/7/13 3:44:06	11.6
2024-07-02 15:49:08	11.8
2024-07-21 19:06:52	11.8
2024/7/14 3:50:10	12
2024-07-08 20:03:55	12.3
2024-07-02 18:27:55	14.9
2024/8/2 3:43:02	15.2
2024/4/5 3:51:24	5.3
2024-04-05 13:32:42	7.4
2024-04-04 13:47:22	8.8
2024-04-05 13:00:43	9.1
2024-04-04 18:15:03	9.6
2024-04-03 22:01:08	9.8
2024-08-08 04:58:38	4.8
2024-08-08 20:21:36	4.9
2024-08-09 12:57:30	5.2
2024/8/8 4:01:34	7.2
2024-08-07 21:32:47	7.4
2024-08-07 20:03:31	7.9
2024/8/9 3:41:03	8.1
2024/10/26 4:08:20	3.3
2024-10-25 20:23:59	6.4
2024-10-26 09:05:09	7.2
2024-10-25 16:51:51	7.5
2024-10-25 21:23:26	11.2
2024-11-07 10:34:48	3.9
2024-11-07 18:55:21	4.1
2024/12/9 3:24:20	4.3
2024-12-10 23:55:03	4.4
2024-12-14 07:30:20	4.4
2024/12/12 3:35:29	4.4
2024-12-12 17:52:35	4.6
2024-11-08 07:36:37	4.9
2024/12/3 3:58:21	4.9
2024-12-11 18:47:55	5
2024-12-12 14:19:39	5
2024-12-16 23:33:14	5.2
2024/12/11 4:00:00	5.2
2024/12/18 3:59:59	5.2
2024-12-17 20:14:02	5.3
2024/11/28 3:58:27	5.3
2024-11-08 18:32:13	5.4
2024-11-14 21:42:58	5.5
2024-11-15 14:07:54	5.5
2024-12-19 20:29:53	5.5
2024-11-14 10:14:32	5.6
2024-12-08 07:27:16	5.6
2024-11-03 13:24:01	5.7
2024-11-06 17:47:01	5.7
2024-11-09 17:26:29	5.7
2024-12-08 17:30:51	5.7
2024-12-12 14:19:57	5.7
2024-12-14 18:02:56	5.7
2024-11-04 19:00:37	5.8
2024-11-08 13:06:25	5.9
2024-11-09 21:43:50	5.9
2024-11-12 07:50:50	5.9
2024-12-13 17:20:24	5.9
2024-12-14 09:19:21	6
2024-11-27 14:22:06	6.1
2024-11-05 18:51:48	6.2
2024-12-10 12:46:17	6.2
2024-12-20 22:48:21	6.2
2024-11-02 21:37:52	6.3
2024-11-06 13:37:59	6.4
2024-11-14 18:28:06	6.4
2024-12-10 01:57:29	6.4
2024-11-14 07:20:07	6.5
2024-12-19 19:09:10	6.5
2024/12/16 3:25:49	6.5
2024-11-26 03:38:35	6.6
2024-12-14 09:19:08	6.6
2024-12-15 18:07:51	6.6
2024-12-08 17:08:41	6.7
2024-12-18 15:39:46	6.7
2024-12-18 15:40:09	6.7
2024/12/19 3:29:41	6.7
2024-12-07 17:50:00	6.8
2024-11-03 19:31:19	6.9
2024-11-06 17:16:11	6.9
2024-11-25 09:45:37	6.9
2024-12-15 18:08:00	6.9
2024/11/7 3:51:05	6.9
2024-11-05 14:02:47	7
2024-11-09 14:27:38	7
2024-12-13 09:53:45	7
2024-12-15 18:08:11	7
2024/12/10 4:01:15	7
2024-11-30 18:11:28	7.1
2024-12-16 14:15:28	7.1
2024-12-18 18:03:32	7.3
2024-11-10 13:51:00	7.4
2024-12-11 14:01:13	7.4
2024-12-06 17:52:21	7.5
2024-12-09 16:17:15	7.5
2024-12-10 01:57:16	7.5
2024-11-28 13:34:21	7.6
2024-12-07 09:39:21	7.6
2024-11-10 17:35:19	7.7
2024-12-09 16:17:27	7.7
2024-11-12 19:35:15	7.8
2024-12-08 09:35:47	7.8
2024-11-10 17:38:20	7.9
2024-12-17 13:45:45	7.9
2024-11-04 17:47:06	8
2024-11-10 21:06:54	8
2024-11-13 10:03:44	8
2024-11-26 20:51:54	8
2024-12-17 19:55:35	8
2024-11-11 14:06:46	8.1
2024-11-05 22:34:52	8.2
2024-12-16 18:17:07	8.2
2024-11-04 14:10:56	8.3
2024/12/3 3:47:34	8.3
2024-11-09 17:49:21	8.4
2024-12-09 14:01:43	8.4
2024-12-15 18:08:27	8.4
2024-12-18 22:20:00	8.4
2024-12-02 22:35:33	8.5
2024-12-11 18:48:45	8.5
2024-11-20 09:52:32	8.6
2024-12-10 19:23:28	8.6
2024-11-26 19:42:36	8.7
2024-12-14 09:19:30	8.7
2024-11-29 22:15:36	8.8
2024/12/5 3:50:21	8.8
2024-12-15 11:54:10	8.9
2024-11-15 19:28:42	9.1
2024/11/21 3:47:25	9.1
2024-11-12 13:05:48	9.2
2024-11-15 19:01:17	9.2
2024-11-21 20:04:48	9.2
2024-11-22 10:46:05	9.2
2024-12-19 19:09:00	9.2
2024-11-09 21:44:20	9.3
2024-12-15 13:47:18	9.3
2024-11-21 14:07:51	9.5
2024-11-03 17:41:08	9.6
2024-12-10 12:45:52	9.6
2024-11-18 14:08:21	9.7
2024-12-09 18:27:00	9.7
2024-11-27 19:55:02	9.9
2024-12-20 17:31:42	9.9
2024-11-16 13:53:14	10
2024-11-20 04:23:06	10
2024-11-24 18:29:47	10
2024-11-09 21:44:35	10.1
2024-12-19 19:09:20	10.1
2024-11-20 21:51:43	10.2
2024-12-04 23:52:42	10.2
2024-11-23 20:41:25	10.3
2024-11-10 13:17:01	10.4
2024-11-11 18:32:24	10.4
2024-11-13 17:58:38	10.4
2024-11-10 17:38:09	10.5
2024-11-17 19:37:52	10.6
2024-12-18 15:39:34	10.6
2024-11-17 14:09:49	10.7
2024-12-03 11:43:29	10.7
2024-12-04 19:20:32	10.7
2024-11-16 22:47:03	11
2024-11-09 21:44:06	11.1
2024-11-16 18:01:59	11.1
2024-11-23 22:55:23	11.1
2024-12-09 19:19:56	11.1
2024-11-21 19:00:19	11.2
2024-11-24 20:20:21	11.2
2024-11-23 13:52:56	11.5
2024-12-03 11:43:16	11.5
2024-11-18 14:08:05	11.7
2024-11-27 18:30:12	11.7
2024-12-05 14:01:06	11.7
2024-12-04 23:52:29	11.8
2024-12-20 07:41:50	11.8
2024-11-26 09:36:51	11.9
2024-11-18 18:56:16	12
2024-11-20 17:19:39	12
2024-12-03 11:42:28	12.3
2024-12-05 14:00:50	12.3
2024-11-18 14:07:18	12.4
2024-11-22 18:54:53	12.4
2024-12-02 14:42:48	12.4
2024/11/18 3:30:16	12.4
2024-11-19 17:20:31	12.5
2024-11-28 18:10:24	12.5
2024-12-03 10:25:10	12.5
2024-12-14 22:40:08	12.6
2024-12-05 14:00:34	12.7
2024-11-18 19:22:20	12.8
2024-11-17 19:38:30	12.9
2024/12/6 21:52:04	12.9
2024-11-29 13:33:21	13
2024-11-19 09:39:55	13.1
2024-11-24 14:12:38	13.1
2024-11-28 18:09:35	13.1
2024-12-18 22:20:11	13.1
2024-11-18 19:22:41	13.2
2024-11-02 21:36:51	13.7
2024-12-02 17:42:49	13.7
2024-11-24 14:02:00	13.9
2024-11-24 14:12:54	13.9
2024-11-26 17:12:23	13.9
2024-11-19 17:20:52	14
2024-11-22 23:03:25	14.1
2024-12-01 11:29:53	14.2
2024-12-05 19:44:33	14.2
2024-11-25 18:10:14	14.4
2024-11-29 13:32:30	14.5
2024-12-04 17:32:06	14.5
2024-11-24 20:19:41	15
2024-11-24 20:20:14	15
2024-12-03 11:42:56	15
2024-12-04 17:29:54	15.1
2024-12-04 23:52:16	15.1
2024-12-05 23:02:06	15.6
2024-11-02 20:41:33	15.7
2024-12-04 13:57:13	15.8
2024-11-29 17:43:53	16.2
2024-12-03 21:32:45	16.3
2024-12-05 19:43:33	16.4
2024-11-28 18:10:01	16.5
2024-11-29 13:32:48	16.5
2024-11-26 19:44:38	17.4
2024-11-28 22:07:32	17.6
2024-11-29 13:33:04	19.4
2024-12-01 13:16:40	21.8
2024-07-18 12:51:02	4.4
2024-07-17 21:10:24	4.8
2024-07-28 13:39:14	4.9
2024-07-29 07:08:36	5
2024-07-29 10:26:17	5
2024-07-23 00:37:22	5.2
2024-07-19 13:57:42	5.3
2024-07-24 11:43:31	5.3
2024-07-21 19:05:40	5.4
2024-07-22 10:31:35	5.4
2024-07-27 17:23:18	5.4
2024-07-21 21:04:32	5.5
2024-08-04 01:47:08	5.5
2024-08-04 19:32:06	5.5
2024-07-17 01:47:25	5.6
2024-07-23 18:21:04	5.6
2024-07-17 01:10:54	5.7
2024-07-29 10:25:55	5.7
2024/8/3 4:11:49	5.7
2024/8/4 3:54:16	5.7
2024-07-14 21:56:50	5.8
2024-07-29 13:18:31	5.8
2024-07-31 17:31:15	5.8
2024-08-04 19:25:16	5.8
2024-07-12 14:25:35	5.9
2024-07-21 10:32:37	5.9
2024-07-23 19:18:09	5.9
2024-07-25 18:39:10	5.9
2024-07-29 19:31:30	5.9
2024-07-26 23:24:34	6
2024-07-30 12:59:35	6
2024-07-31 17:30:56	6
2024-07-14 18:32:16	6.1
2024-07-22 10:31:20	6.1
2024-07-29 17:57:41	6.1
2024-07-30 12:56:58	6.1
2024-07-31 17:31:29	6.1
2024-08-02 17:36:48	6.1
2024-07-30 12:57:21	6.2
2024-08-01 20:50:42	6.2
2024-07-22 21:09:11	6.3
2024-07-25 23:07:56	6.3
2024-07-30 12:56:49	6.3
2024-07-31 17:31:40	6.4
2024-08-01 20:50:28	6.4
2024-07-20 19:37:31	6.5
2024-08-04 13:36:11	6.5
2024-07-15 17:59:12	6.6
2024-07-29 21:40:54	6.6
2024-07-30 19:13:48	6.6
2024-07-28 13:40:27	6.7
2024-07-29 10:26:04	6.7
2024-07-12 00:38:54	6.8
2024-07-14 14:29:28	6.8
2024-07-15 13:59:45	6.8
2024-07-19 22:36:05	6.8
2024-07-22 21:09:26	6.8
2024-07-23 13:07:20	6.8
2024-07-30 12:59:46	6.8
2024/7/25 3:57:22	6.8
2024-07-29 21:40:34	6.9
2024-07-16 14:37:02	7
2024-07-20 19:35:38	7
2024-07-24 17:35:55	7
2024-07-25 18:39:29	7
2024-07-26 18:17:10	7
2024-08-01 20:50:04	7
2024-08-04 19:25:00	7
2024-07-14 00:54:33	7.1
2024-07-27 13:35:07	7.1
2024-07-30 12:57:10	7.2
2024-07-11 20:19:26	7.3
2024-07-12 00:39:08	7.3
2024-07-12 19:09:51	7.3
2024-07-21 10:32:08	7.3
2024-07-23 17:50:15	7.3
2024-07-25 13:25:51	7.3
2024-08-01 14:22:14	7.3
2024-08-03 13:44:35	7.3
2024-07-12 19:10:29	7.4
2024-07-22 20:48:21	7.4
2024-07-25 18:28:45	7.4
2024-08-04 18:18:01	7.4
2024-07-21 13:52:48	7.5
2024-07-12 19:25:51	7.6
2024-07-18 19:27:23	7.6
2024-07-23 19:14:16	7.6
2024-08-01 20:06:16	7.6
2024-07-14 18:32:45	7.7
2024-07-22 10:31:05	7.8
2024-07-31 13:53:05	7.8
2024-07-11 16:07:04	8
2024-07-12 19:25:38	8.1
2024-07-25 18:38:41	8.1
2024-07-18 19:27:33	8.2
2024-07-19 17:53:15	8.2
2024-07-13 18:19:58	8.4
2024-07-18 19:26:57	8.5
2024-07-19 17:53:32	8.5
2024-07-19 17:53:24	8.6
2024-08-01 22:18:10	8.6
2024-08-04 13:36:23	8.6
[truncated: 12,248 more rows]

## Sheet: 2023Y Clinical Data
Age	Sex	length of stay	Cost	Infection sites within the body: lungs "1", abdominal cavity "2", biliary tract "3", bloodstream "4", brain "5", urinary tract "6", soft tissue "7", mixed infection "8"	Number of years of previous diabetes	ketosis acidosis at admission	24hSOFA	albumin	glycated hemoglobi	glycated serum protein	CRP	Na	creatinine	BUN	osmotic pressure (blood)	Number of days on ventilator	Number of days in ICU	Full Diagnostic Overview
61Y	male	21	139623	1	0	0	4	25	5.57	1.53	144.6	58	7.21	292	191	9	11	Basal ganglia hemorrhage; temporal lobe hemorrhage; secondary intraventricular hemorrhage; respiratory failure; deep vein thrombosis of the lower extremities; old intracerebral hemorrhage; hypertension; pneumonia; anemia; hypokalemia; pleural effusion.
26Y	female	9	15985.2	0	0	0	0	35	5.47	2.03	139.7	64	3.81	296	209.77	1	2	Ventricular fibrillation; respiratory and cardiac arrest; thyroid nodules; gallstones; pleural effusion; epileptic seizures; rib fractures; fatigue
76Y	female	5	11937.5	1	0	0	5	33.8	6.13		142.9	62	6.33	300	75.97		1	Quetiapine fumarate poisoning; depressive state; pneumonia
70Y	female	9	94849.2	0	0	0	2	33	6.11	2.33	142	108	54.43	293	54.43	1	3	Cerebral embolism; hypofibrinogenemia; deep vein thrombosis of the lower extremities
77Y	male	12	27002.6	8	0	0	2	24	5.26	1.94	135	121	13	288	240	1	2	Gastric perforation; Personal history of cerebral infarction
40Y	male	8	24759.5	1	0	0	1	26	5.08	2.44	137	63	5.37	282	242	1	2	Sigmoid colon perforation; mediastinal emphysema; pneumonia; reactive lymph node hyperplasia; intestinal adhesions
78Y	female	30	87996.1	1	0	0	4	34	6.08	2.19	163	95	15.61	339	105	2	24	Frontal lobe hemorrhage; parietal lobe hemorrhage; staphylococcal pneumonia; respiratory failure; brain herniation; shock; hyponatremia; hypokalemia; Alzheimer's disease; electrolyte imbalance; anemia; deep vein thrombosis of the lower extremities.
64Y	male	7	21385.8	0	5	0	4	27	5.95	2.45	143	24.85	781	296	12.26		2	Stage 5 chronic kidney disease
67Y	female	12	51542.4	8	0	0	5	35	5.33	2.06	146.8	56	12.67	305	79.1	8	8	Basal ganglia hemorrhage; meningeal hemorrhage; hypokalemia; hypertension; deep vein thrombosis of the lower extremities; pneumonia; emphysema; urinary tract infection; polycystic kidney disease; deep vein thrombosis of the lower extremities; fatigue; thrombocytopenia; polycystic liver disease
86Y	female	11	25704	0	0	0	3	26	5.28	2.1	137.6	48	6.31	269	173.81	1	2	Small bowel obstruction; incarcerated obturator hernia; hypokalemia; hyponatremia; abnormal blood chemistry findings; hypoproteinemia; gallstones; kidney stones; diverticulum; medical history; hypertension.
52Y	female	8	11059.9	1	0	0	2	36	6.24	2.42	139.6	75	9.16	287	29.07		1	Pericardial hemorrhage (not classifiable as to other conditions); cardiac tamponade; thyroid nodules; pneumonia; post-thyroidectomy
76Y	male	10	16914	0	0	0	0	31	6.4	2.22	139.9	46	5.45	287	57.4		3	Malignant tumor of the larynx; laryngeal obstruction; benign prostatic hyperplasia; hypertension
27Y	female	36	240668	0	0	0	9	26	5.6	2.55	168	178	25.24	357	319.26	15	25	Sepsis; septic shock; respiratory and cardiac arrest; heart failure; atelectasis; influenza with other manifestations, virus not identified; acute renal failure; pericardial effusion (non-inflammatory); myocardial damage; threatened abortion; hyponatremia; hypoproteinemia; thrombocytopenia
32Y	female	9	31449.3	0	0	0	3	26.7	5.21	1.32	137.9	55	5.54	287	160.27	1	2	Traumatic pericardial rupture; hemorrhagic shock; traumatic hemopneumothorax; traumatic lung rupture; mediastinal emphysema; hypofibrinogenemia; hypokalemia; abnormal blood chemistry findings; pleural effusion; hypoproteinemia
82Y	female	43	84022.1	1	0	0	8	24	5.25	1.76	139	52	5.78	293	122.99	1	2	Viral pneumonia; novel coronavirus infection; severe pneumonia; shock; successful resuscitation from cardiac arrest; Alzheimer's disease; hypokalemia; rib fracture; hypertension; deep vein thrombosis of the lower extremities.
59Y	male	7	19972.3	0	0	0	1	32	5.12	2.16	139	46	3.78	284	17.76	1	1	Traumatic subdural hematoma; traumatic subarachnoid hemorrhage; hypertension; respiratory failure
59Y	male	11	49180.8	1	0	0	3	30	5.93	2.36	143.4	112	11.47	296	23.71	1	2	Thalamic hemorrhage; secondary intraventricular hemorrhage; pneumonia; hypertension; pleural effusion
47Y	female	5	19610	1	0	0	8	34.2			154	26	7.51	315	34.13		7	Acinetobacter baumannii pneumonia; septic shock; anemia; acute renal failure; hypokalemia; myocardial damage; low-protein malnutrition; hypertension; personal history of cerebral hemorrhage.
21Y	female	5	13825.7	0	0	0	0	26	4.89	1.85	139.1	33	4.8	282	16.22	1	1	Ruptured ampullary pregnancy; hemorrhagic shock; tubal cyst; pelvic inflammatory disease in women; pelvic effusion; pelvic adhesions in women; moderate anemia.
62Y	male	22	75333.5	1	0	0	6	30	5.94	2.21	138	66	9.97	284	176.03	5	5	Severe pneumonia; Type II respiratory failure; tracheal stenosis; septic shock; esophageal malignancy; influenza; deep vein thrombosis of the lower extremities; hypertension; pleural effusion
72Y	male	9	24723.3	8	0	0	6	23	5.71	4.58	142	152	23.79	295	33.12		2	H1N1 influenza pneumonia; chronic obstructive pulmonary disease with acute exacerbation; respiratory failure; heart failure; sepsis; emphysema; pulmonary heart disease; hypertension; low-protein malnutrition; polyserostomy; cholecystitis; hypokalemia
68Y	male	14	24139.6	0	5	0	2	33	7.96	3.28	143	49	8.03	306	10.11		1	Chronic obstructive pulmonary disease with acute exacerbations; type II respiratory failure; type 2 diabetes mellitus; hyperlipidemia; hypokalemia; hydronephrosis; kidney stones; elevated carcinoembryonic antigen (CEA) levels.
77Y	male	12	26426.2	0	0	0	1	26			137.5	94	7.86	278	166.99		1	Sigmoid colon perforation; localized peritonitis; ascites; hypertension; liver cyst; hiatal hernia; acquired renal cyst
72Y	female	10	49367.2	1	0	0	2	37		2.25	148	50	2.38	303	8.74	1	1	Traumatic subdural hemorrhage; traumatic subarachnoid hemorrhage; hypostatic pneumonia; old rib fracture; hypokalemia
55Y	male	10	112164	0	0	0	2	26	5.82	1.91	137.9	55	4.68	287	90.24	1	2	Traumatic splenic rupture; rib fracture; hemoperitoneum; atelectasis; unilateral inguinal hernia; mild pulmonary hypertension; pleural effusion; kidney stones.
72Y	male	14	65806.2	1	1	0	2	24	8.01	2.62	141.9	62	14.07	303	210.22		11	Bacterial pneumonia; heart failure; respiratory failure; tracheoesophageal fistula; atrial fibrillation; pulmonary fungal infection; esophageal malignancy; rectal malignancy; pericardial effusion; pleural effusion; hypoproteinemic malnutrition; hypofibrinogenemia; hypertension
32Y	male	8	25425.2	0	4	0	7	27	6.37	2.54	143	396	16.62	300	99.64		2	Pesticide poisoning; chronic hepatitis B; acute renal failure; type 2 diabetes; thyroid nodules; schizophrenia
64Y	female	10	17417.5	0	0	0	2	34	5.16	2.26	142.2	82	11.95	297	0.5		1	Acute heart failure; type II respiratory failure; ascending aortic aneurysm; pulmonary edema; hypertension; kidney stones; personal history of cerebral infarction; other heart valve replacements.
75Y	male	21	140409	8	0	0	3	38	5.94	2.26	149	79	11.98	320	285.35	5	3	Internal carotid artery stenosis and cerebral infarction; frontotemporal-parietal-occipital lobe hemorrhage; pneumonia; respiratory failure; deep vein thrombosis of the lower extremities; kidney stones; hypertension; gastrointestinal bleeding; hypoproteinemia; allergic rash; bone tumors; liver cysts; gallstones
27Y	male	16	73395.5	8	0	0	4	41	5.08	3.16	145.5	199	8.33	304	143.33	8	9	Status epilepticus; loss of consciousness; respiratory failure; hypostatic pneumonia; tongue laceration; viral encephalitis; rotator cuff injury; metabolic acidosis; hypokalemia; meningeal hemorrhage; Staphylococcus aureus as a cause of disease classified in other chapters.
74Y	female	13	40161.5	0	0	0	7	34	5.67	2.21	141	52	7.94	295	120.33	3	5	Status epilepticus; thyroid nodules; acquired renal cysts
39Y	male	12	47008.4	0	0	0	1	33	5.57	2.71	137.9	66	4	288	28.52		2	Thoracic vertebral fractures T11/T12; thoracic vertebral fractures T9/T10; traumatic subarachnoid hemorrhage; scapular fracture; cerebral contusion; traumatic subdural hemorrhage
58Y	male	11	33700.4	1	1	0	8	34	7.57	2.99	138	90	9.61	293	156.16		6	Chronic obstructive pulmonary disease with acute lower respiratory tract infection; type II respiratory failure; influenza with pneumonia, other influenza viruses identified; bronchiectasis with infection; pulmonary encephalopathy; intrabronchial hemorrhage; myocardial damage; hypertension; diabetes mellitus.
74Y	female	6	11366.8	1	0	0	5	28	5.51	2.1	141	50	6.88		14.6		1	Bronchiectasis with infection; Type II respiratory failure; pulmonary heart disease; hypertension; pericardial effusion (non-inflammatory); hypoproteinemic malnutrition; pleural effusion
56Y	male	21	85841.7	1	0	0	3	25	5.36	0.72	145.4	49	5.99	308	91.92	5	8	Thoracic vertebral fracture (T3/T4); traumatic gastric artery rupture; hemorrhagic shock; respiratory failure; pneumonia; pleural effusion; traumatic multiple organ rupture in the abdomen; three rib fractures without a first rib fracture; hypoproteinemic malnutrition; thoracic vertebral fracture; traumatic hemopneumothorax; lumbar vertebral fracture
69Y	female	11	23475.8	8	0	0	9	24	6.31	4.13	140.5	45	5.05		200.38		3	Gallstones with acute exacerbation of chronic cholecystitis; obstructive jaundice; pneumonia; bile duct dilatation; hypokalemia; thrombocytopenia; fatty liver; old lower extremity fractures; hypoproteinemic malnutrition; adrenal gland disorders.
57Y	male	12	88938.3	0	0	0	1	24			140.5	92	3.79		54.89	1	1	Rupture of anterior communicating artery aneurysm with subarachnoid hemorrhage
52Y	female	12	54405.7	0	0	0	9	26	5.34	3.48	143.4	85	9.06		241.59	4	7	Severe pneumonia; respiratory failure; septic shock; acute renal failure; adrenal crisis; polyserostomy; hypothyroidism; adrenocortical insufficiency; anemia; hypokalemia; hypoprotein malnutrition
47Y	male	8	28833.1	0	0	0	0	23			143.8	79	4.37		75.72	1	3	Basal ganglia hemorrhage; hypertension; fatty liver
60Y	male	12	22010.2	0	0	0	5	30	5.71	1.76	139.2	77	7.05		6.96		2	Cerebral artery occlusion, cerebral infarction; gout; hypertension
66Y	male	15	63997.2	0	0	0	6	33	5.31	2.21	140.8	58	7.34		73.37	1	2	Frontoparietal-occipital lobe hemorrhage; subarachnoid hemorrhage secondary to parenchymal hemorrhage; secondary intraventricular hemorrhage; pneumonia; loss of consciousness; deep vein thrombosis of the lower extremities; chronic hepatitis B without delta factor; hypertension; atrial fibrillation.
82Y	male	20	106501	0	10	0	4	32	6.81	2.62	152	92	11.91	317	151.44	2	9	Cerebral artery occlusion, cerebral infarction; parieto-occipital lobe hemorrhage; hypostatic pneumonia; hypertension; diabetes mellitus
60Y	male	32	117412	0	0	0	2	26		1.4	143	61	7.9		205.08	1	2	Pseudoaneurysm of the gastroduodenal artery; duodenal obstruction; liver cysts; kidney stones; acquired kidney cysts; bladder stones; hepatobiliary duct dilatation; prostatic calcifications.
69Y	female	12	65147.2	1	10	0	5	36	6.71	2.14	148	64	9.97	316	123.61	6	8	Basal ganglia hemorrhage; secondary intraventricular hemorrhage; subarachnoid hemorrhage secondary to parenchymal hemorrhage; severe pneumonia; Klebsiella pneumoniae infection; hypertension; diabetes; chronic hepatitis B without delta factor; personal history of cerebral hemorrhage.
57Y	female	10	20173.7	0	0	0	2	26	4.89	2.1	142.5	60	6.01		56.18		1	Thoracic aortic injury; Type B aortic dissection; mesenteric vascular injury; rib fracture; scalp hematoma; acquired renal cyst; facial soft tissue contusion; fatty liver; thyroid nodules; kidney stones; hemoperitoneum
56Y	male	6	115396	0	0	0	1	27	5.94	2.18	141	94	5.37		110.98	1	1	Renal pseudoaneurysm; spontaneous renal rupture; renal hemorrhage; pulmonary sarcoidosis; renal lipoma
12Y	male	6	17311.9	0	0	0	3	33.3			140	48	4.68		113.2		2	Traumatic subarachnoid hemorrhage; diffuse axonal injury; cerebral contusion; traumatic subdural hemorrhage; facial soft tissue contusion; humeral fracture; ulnar fracture; orbital deformity; radius fracture; traumatic coagulopathy; hypofibrinogenemia; frontal bone fracture; ethmoid sinus fracture.
49Y	male	20	119543	1	0	0	1	30	4.83	2.29	148	87	9.03	305	206.57	3	12	Cerebral artery stenosis and stroke; severe pneumonia; respiratory failure; middle cerebral artery occlusion and stenosis; Acinetobacter baumannii infection; hypertension; gallbladder polyps; thyroid nodules; hypokalemia
50Y	male	8	200613	0	0	0	6	38			145.3	98	7.05		98.44	2	3	ruptured vertebral artery aneurysm with subarachnoid hemorrhage
72Y	female	14	147671	0	0	0	1	36		2.01	141	37	6.52		85.5	1	2	Type B aortic dissection; deep vein thrombosis of the lower extremities; respiratory failure; mechanical aortic valve replacement; anemia; personal history of cerebral infarction; hypertension.
51Y	male	21	65929.3	0	10	0	2	31	7.28	2.96	141.5	97	8.26		107.52		2	Maxillary fracture; zygomatic arch fracture; skull base fracture; orbital fracture; cerebral contusion; traumatic subdural hematoma; nasal bone fracture; transverse process fracture of cervical vertebrae; clavicle fracture; optic nerve and visual pathway injury; hypertension; diabetes; orbital disorders.
43Y	male	10	25211.4	0	0	0	0	26	5.22	1.74	139	61	4.42		81.41	1	2	Colonic perforation; abdominal abscess; abdominal pain; acute peritonitis; hypertension
63Y	male	4	13847.6	6	0	0	2	35.3			142	132	10.41		151.27		2	Ureteral stones; hydronephrosis; urinary tract infection; pneumonia; rheumatoid arthritis; hypertension; coronary atherosclerotic heart disease.
35Y	female	13	20841.2	0	2	0	3	33	9.5	3.13	139.9	69	7.66		5.87		3	Acute myocardial infarction; coronary atherosclerotic heart disease; heart failure; pleural effusion; anemia; diabetes; hypertension; iodine deficiency hypothyroidism with mild or no clinical symptoms.
55Y	male	20	39077.4	0	0	0	1	27		2.78	137.7	91	8.2		110.62	1	1	Gastric ulcer with bleeding and acute perforation; acute peritonitis; intestinal adhesions; abdominal pain; upper gastrointestinal bleeding; hypertension; post-knee replacement surgery pain; hypoproteinemia; superficial femoral artery occlusion; lower extremity arterial occlusion; posterior tibial artery occlusion; fatigue
73Y	female	9	113327	0	0	0	5	35.9	5.53	1.64	140.2	95	11.44		48.02	1	3	Duodenal ulcer with acute bleeding; hemorrhagic shock; coronary atherosclerotic heart disease; hypofibrinogenemia; hypoproteinemia; sinoatrial block; severe anemia; hyperlactatemia; personal history of aspirin use; post-coronary stent placement status.
74Y	female	5	35306.7	0	0	0	5	30	6.29	2.24	145	62	7.1		1.43		1	Cerebral embolism; arteriosclerosis; hypertension; atrial fibrillation.
35Y	male	14	46754.8	0	0	0	0	27	4.84	1.69	143	66	6.53		41.77	1	2	Dural arteriovenous fistula with subarachnoid hemorrhage; secondary intraventricular hemorrhage
84Y	female	14	112445	1	30	0	3	26.8	6.12	2.04	142	71	14.38		75.59	1	5	Traumatic splenic artery rupture; respiratory failure; heart failure; pneumonia; hemorrhagic shock; moderate anemia; rib fracture; deep vein thrombosis of the lower extremities; hypertension; diabetes; pleural effusion; old humeral fracture; hypoproteinemia
58Y	female	23	71498.2	0	0	0	4	36	5.2	3.65	140.9	350	17.37		22.74		3	Deep vein thrombosis of the lower extremities; herbicide poisoning; pulmonary interstitial fibrosis; hemorrhagic shock; severe anemia; iron deficiency anemia; hypertension; adenomyosis
64Y	female	8	122914	0	0	0	2	38		2.1	140.2	50	4.39		9.42	1	2	ruptured posterior communicating artery aneurysm with subarachnoid hemorrhage; hyperlipidemia; hypertension
83Y	female	7	13860.1	0	0	0	3	33	6.2	2.12	128	56	5.28		32.14		1	Traumatic subdural hematoma; scalp hematoma; diabetes mellitus
58Y	male	6	17376.1	0	0	0	2	35	5.66	2.19	138.8	68	4.84		0.5	1	1	Chronic subdural hematoma; Type I respiratory failure
36Y	female	23	88183.2	0	0	0	12	27.6			142	40	5.74		129.05	5	12	Brainstem hemorrhage; cerebellar hemorrhage; respiratory failure; pneumonia; dermatitis; atelectasis; pleural effusion; liver dysfunction
55Y	female	12	37277.1	0	0	0	2	34	5.1	1.82	142.9	34	4.45		16.33	1	2	Traumatic subdural hemorrhage; cerebral contusion; traumatic subarachnoid hematoma; occipital fracture; scalp hematoma; cervical disc herniation; liver cyst; appendiceal stone; abducens nerve injury; hypostatic pneumonia
79Y	female	19	91963.2	0	0	0	3	30	5.5	2.03	141	66	8.3		130.42	8	12	Tibial fracture involving the ankle joint; tibial fracture; multiple injuries; calcaneal fracture; metatarsal fracture; respiratory failure; deltoid ligament injury; skull fracture; traumatic subarachnoid hemorrhage; traumatic pneumonia; foot fracture; lateral malleolus fracture; anemia.
20Y	male	22	154729	0	0	0	4	35	7.07	2.99	160	129	10.88	337	133.57	8	7	Traumatic epidural hematoma; optic nerve injury; cerebral contusion; multiple injuries; skull fracture; skull base fracture; traumatic pneumocephalus; facial bone fracture; orbital fracture; zygomatic arch fracture; nasal bone fracture; traumatic pneumonia; rib fracture.
88Y	male	8	16286.1	0	0	0	1	31	4.16	1.83	142.4	95	10.23		9.38		2	Ventricular premature contractions; Type I respiratory failure; severe pneumonia; heart failure; aortic regurgitation; tricuspid regurgitation; cerebral infarction; pulmonary hypertension; peripheral artery atherosclerosis; atrial premature contractions (atrial premature beats); fatigue; hypoproteinemia; essential hypertension
36Y	male	16	20875.7	7	0	0	1	32	5.49	2.19	141	9	6.79		5.67	1	2	Internal jugular vein injury; foreign body in the neck; internal jugular vein thrombosis; foreign body residue in the soft tissue of the thigh; eczematous dermatitis
50Y	male	7	28295.2	0	0	0	6	29	5.66	2.95	135.9	683	34.39		4.24		1	Stage 5 chronic kidney disease; heart failure; acute renal failure; severe anemia; electrolyte imbalance; simple renal cysts; thyroid nodules; benign prostatic hyperplasia; lung masses.
56Y	male	11	22685.9	0	0	0	10	30	5.71	2.41	144	76	8.62		1.44	1	1	Severe pneumonia; type II respiratory failure; pulmonary encephalopathy; respiratory acidosis; hypoproteinemic malnutrition; chronic bronchitis with emphysema; pulmonary bullae; old pulmonary tuberculosis; shock
77Y	female	14	34211.2	0	6	0	2	30	5.96	2.13	135	51	3.95		185.59	1	2	Gastric perforation; acute peritonitis; pneumonia; abdominal adhesions; liver cysts; acquired renal cysts; abdominal pain; type 2 diabetes; hypoproteinemic malnutrition; electrolyte imbalance; hypertension
80Y	male	21	50924.1	0	10	0	11	33	5.96	3.42	145	700	45.6		89.08		4	Severe pneumonia; coma; renal failure; respiratory alkalosis; renal anemia; chronic gastroenteritis; biliary tract infection; hypoproteinemia; urinary tract infection; essential hypertension; type 2 diabetes mellitus; gallstones with cholecystitis
24Y	male	5	9107.47	0	0	0	0	27		2.21	137.5	78	2.56		39.94		1	Acute myocarditis; gastroenteritis; gallbladder polyps; simple renal cysts; kidney stones
81Y	male	11	85852.5	0	0	0	2	31	6.14	1.88	141	71	8.33		70.03	2	2	Cerebral artery stenosis and cerebral infarction; novel coronavirus infection; hypertension; acquired renal cysts; liver cysts; middle cerebral artery stenosis; arteriosclerosis; pulmonary shadows; first-degree atrioventricular block
73Y	female	11	66817.3	0	6	0	3	32	6.92	2.11	140	50	4.75		1.57		1	Cerebral embolism; basal ganglia hemorrhage; diabetes mellitus; mild anemia; atherosclerosis; pulmonary tumor; atrial fibrillation.
69Y	male	9	22806	0	0	0	5	33	6.3	2.74	146	121	19.15		193.96		3	Severe pneumonia; type II respiratory failure; acute heart failure; atrial fibrillation; hypertension; mitral valve replacement (mechanical valve replacement)
69Y	male	55	583718	0	0	0	15	35	5.17		150	206	19.39	315	225.63	10	13	Thoracic aortic injury; respiratory failure; traumatic lung rupture; traumatic mesenteric vascular injury; traumatic splenic rupture; traumatic renal artery rupture; pelvic fracture; pneumonia; lumbar vertebral fracture; lumbosacral transverse process fracture; hemoperitoneum; hemorrhagic shock; hypertension
60Y	male	21	114803	0	0	0	7	30	8.16	2.71	151	99	14.64	320	101.7	8	13	Brainstem hemorrhage; secondary intraventricular hemorrhage; respiratory failure; pneumonia; diabetes mellitus; hypertension
65Y	male	18	43812.8	0	0	0	11	31.5	6.45	3.89	144.5	245	13.79		192.74		4	Gallstones with acute exacerbation of chronic cholecystitis; intestinal adhesions; septic shock; intestinal infection; pneumonia; malignant lung tumor; adrenal insufficiency; hypertension; kidney stones; routine health check-up; novel coronavirus infection; acute cholangitis; type I respiratory failure
66Y	female	57	242616	0	0	0	1	24	6	1.66	143	61	9.02		132.07	1	5	pelvic fracture
84Y	male	32	92152.4	0	0	0	3	26	6.43	2.66	141.4	166	15.66		106.07	2	2	Tibial fracture; lower extremity injury; fibular fracture; traumatic radial artery rupture; anemia; open fracture; hypoproteinemia; hypokalemia; thrombocytopenia; tibiofibular tendon rupture
65Y	female	9	133517	0	0	0	1	36	5.69	2.27	145	62	4.67		3.79		1	Rupture of an aneurysm in the ophthalmic segment of the internal carotid artery with subarachnoid hemorrhage
67Y	female	12	34009.3	0	0	0	3	31		1.78	142	55	7.68		30.8	1	1	Clavicle fracture; temporal bone fracture
53Y	female	12	44856.9	0	0	0	7	38	5.17	2.04	139.7	32	10.41		98.03			Traumatic subdural hemorrhage; severe pneumonia; respiratory failure; cerebral contusion; Gram-positive bacterial pneumonia; secondary intraventricular hemorrhage; occipital fracture; skull fracture; pubic fracture; mediastinal emphysema; rib fracture; hyperthyroidism; pneumothorax
74Y	male	23	121012	0	8	0	3	31	5.89	2.21	173	141	23.1	360	181.27	9	11	Frontotemporal-parietal lobe intracerebral hemorrhage; secondary intraventricular hemorrhage; respiratory failure; hemiplegia; hypertension; diabetes mellitus; silicosis; fatigue; hypernatremia; anemia; hypoproteinemic malnutrition; thrombocytopenia; deep vein thrombosis of the lower extremities.
66Y	female	16	42116	0	0	0	6	35	5.67	2.6	146	61	11.32		25.96	4	5	Chronic obstructive pulmonary disease with acute lower respiratory tract infection; type II respiratory failure; acute heart failure; influenza with pneumonia (virus not identified); novel coronavirus infection; hyperkalemia; elevated tumor markers.
52Y	female	76	396117	0	0	0	4	30	5.7		140	52	14		140	24	23	Mitral stenosis with aortic regurgitation; torsades de pointes ventricular tachycardia; respiratory and cardiac arrest; successful resuscitation after cardiac arrest; shock; pulmonary infection; heart failure; rheumatic heart disease; aortic stenosis with regurgitation; atelectasis; pericardial effusion (non-inflammatory); hypokalemia
56Y	female	10	56091.4	1	0	0	4	26	5.97	1.63	150	44	7.39	309	152.28	5	6	basal ganglia hemorrhage; brain herniation; Klebsiella pneumoniae
42Y	female	14	30799.4	0	0	0	2	30			138	43	69.4		45.53		4	Acromioclavicular joint dislocation; chest injury; pneumothorax; rib fracture; traumatic pneumonia; sternal fracture
77Y	male	28	91005.3	0	10	0	8	33	6.91	2.29	150	89	10.54	310	56.84	12	19	Bacterial pneumonia; respiratory failure; pleural effusion; novel coronavirus infection; diabetes; hypertension
71Y	male	26	123372	1	5	0	5	34	6.9	2.39	147	73	10.22		210.67	5	6	Middle cerebral artery occlusion; Type I respiratory failure; severe pneumonia; viral pneumonia; enterococcal pneumonia; novel coronavirus infection; hemoptysis; hypoalbuminemia; malignant lung tumor; carcinomatous lymphangitis; gastrointestinal bleeding; lower extremity deep vein thrombosis; urinary tract candidiasis
59Y	male	10	28734.3	0	13	0	10	30	6.41	3.39	170	399	26.76	345	144.33		5	Viral encephalitis, and other specific types; novel coronavirus infection; coronary atherosclerotic heart disease; gastrointestinal bleeding; diabetes; craniopharyngeal tumor; pressure ulcers in the affected area; post-coronary artery stenting status.
53Y	male	78	345056	1	2	0	13	24	5.3	2.33	160	87	13.83	336	259.42	14	35	Traumatic splenic rupture; traumatic pneumonia; respiratory failure; traumatic subarachnoid hemorrhage; traumatic coagulopathy; moderate anemia; Acinetobacter baumannii pneumonia; pubic fracture; bacteremia; femoral fracture; rib fracture; chest wall contusion; traumatic hemopneumothorax
68Y	female	21	85174.2	1	0	0	5	30	6.12	1.86	147.6	49	6.64	317	104.58	8	9	Non-traumatic subdural hemorrhage; brain herniation; pneumonia; hypertension; pleural effusion; coagulation disorders
56Y	male	19	65734	0	0	0	7	26		1.68	143.7	55	12.15		81.26	11	12	Traumatic epidural hemorrhage; respiratory failure; traumatic pneumonia; traumatic brain herniation; traumatic cerebral hematoma; hypoproteinemic malnutrition; skull fracture; cervical vertebral fracture; pleural effusion; rib fracture; lumbar vertebral fracture; gallstones; soft tissue disorders.
53Y	female	10	149456	0	0	0	0	34	5.61	1.66	145	47	4.33		6.1	1	0	ruptured posterior communicating artery aneurysm with subarachnoid hemorrhage
73Y	male	34	110692	0	0	0	6	33	6	2.32	143.7	148	12.41		121.9		3	Viral pneumonia, others; novel coronavirus infection; type I respiratory failure; malignant lung tumors; pulmonary aspergillosis; drug-induced liver injury; hypokalemia; pneumothorax; drowning; intraocular hemorrhage; hypoproteinemia; anemia; hypertension
57Y	male	53	32521.7	0	0	0	0	27	5.45	1.84	143	59	7.75		52.46		1	Thigh muscle rupture; electric shock injury; soft tissue disorder of the thigh
50Y	female	25	280857	0	0	0	9	38		1.98	148	113	15.8	302	139.93	13	14	fulminant myocarditis
68Y	female	8	23325	0	0	0	9	24		2.76	140.8	103	9.31		211.98		2	Cholecystitis; septic shock; gastric malignancy; leukopenia; thrombocytopenia; obstructive jaundice; myocardial damage; hypoproteinemic malnutrition
84Y	male	10	27138.1	1	0	0	4	29	5.54	2.44	143.3	145	18.12		172.88	3	4	Pneumonia; respiratory failure; neck abscess; heart failure; hypokalemia; anemia; chronic hepatitis B; malignant colon tumor; pleural effusion; bacteremia; suspected coronary heart disease under observation.
69Y	female	13	63017	0	0	0	0	25	5.27	1.64	141	54	5.35		22.46	1	1	Rupture of middle cerebral artery aneurysm with subarachnoid hemorrhage
67Y	female	9	13104.9	0	0	0	2	33		2.38	143.8	52	5.66		57.07		2	Acute heart failure; respiratory and cardiac arrest; pneumonia; xenogeneic heart valves; sequelae of cerebral infarction; rheumatic heart disease.
72Y	male	16	30229.8	0	0	0	2	34	5.33	1.96	142	56	4.9		154	1	1	Small intestinal lymphoma; small intestinal perforation; postoperative chemotherapy for malignant tumors; postoperative condition after partial small bowel resection; hypertension; simple renal cysts.
77Y	female	9	35693.2	0	0	0	10	28		2.57	145	100	12.69		54.08	4	5	Heatstroke; respiratory failure; pneumonia; atrial fibrillation; deep vein thrombosis of the lower extremities; shock; liver failure; renal failure; hypokalemia; myocardial damage; thrombocytopenia; coagulation disorders; hypertension
75Y	male	19	56663.8	0	0	0	4	27	6.76	1.73	141	66	17.02		10.17	6	7	Severe pneumonia; Type I respiratory failure; heart failure; anti-synthetic enzyme syndrome; interstitial lung disease; deep vein thrombosis of the lower extremities; arrhythmia; gallstones; kidney stones; sinus bradycardia
86Y	male	8	81011.5	0	0	0	6	32		2.45	141	67	4.44		23.64		1	Cerebral artery occlusion (cerebral infarction); hypertension; atrial fibrillation.
78Y	female	21	74695.4	0	0	0	6	33	5.65	1.94	146	40	11.5		72.35	10	11	Thalamic hemorrhage; secondary intraventricular hemorrhage; respiratory failure; hypostatic pneumonia; loss of consciousness; lacunar infarction; hypokalemia; pleural effusion; pericardial effusion (non-inflammatory).
65Y	male	50	179980	0	3	0	9	26	7.81	2.56	159.2	146	18.44	334	90.42	0	7	Hydrocephalus; Skull defect repair; Viral pneumonia; Novel coronavirus infection; Respiratory failure; Loss of consciousness; Personal history of cerebral hemorrhage; Diabetes mellitus; Deep vein thrombosis of the lower extremities; Removal of inferior vena cava filter; Coronary atherosclerotic heart disease; Hypertension; Sequelae of cerebral infarction
70Y	male	16	63064.5	1	0	0	7	36		1.87	138.8	72	5.91		33.8	1	2	Cerebral vascular malformation; temporal lobe hemorrhage; hypostatic pneumonia; hypertension; pleural effusion; post-tonstomach surgery
88Y	male	6	10230	0	0	0	1	26	8	2.41	143	46	6.34		8.89		2	Traumatic acute subdural hemorrhage; hypertension; personal history of cerebral infarction; post-prostatectomy
71Y	female	7	77435.9	0	0	0	3	34	4.77	2.06	144	52	4.65		7.32		3	Cerebral artery occlusion (cerebral infarction); middle cerebral artery occlusion; deep vein thrombosis of the lower extremities; hypertension; atrial fibrillation.
47Y	male	24	64291.1	0	0	0	3	31	4.9	1.79	141.9	60	5.64		205.7		2	Four or more rib fractures without a first rib fracture; chest injury; pulmonary contusion; iliac bone fracture; traumatic subcutaneous emphysema; pelvic fracture; pneumothorax.
65Y	male	27	66471.4	1	5	0	5	23	8.72	2.49	146	72	7.24		165.21	7	8	Heatstroke; pneumonia; respiratory failure; bladder hemorrhage; prostate hemorrhage; hypertension; diabetes; old cerebral infarction; hypokalemia; myocardial damage; deep vein thrombosis of the lower extremities; low-protein malnutrition; elevated carcinoembryonic antigen (CEA)
68Y	female	12	75469.5	1	10	0	6	37	7.69	3.38	145.4	72	9.56		96.27		1	Cerebral embolism; basal ganglia hemorrhage; middle cerebral artery occlusion; pneumonia; atrial fibrillation; hypertension; diabetes; hyponatremia; heart failure; hypokalemia
50Y	female	25	151481	0	0	0	5	40	5.16	3.71	145	60	10.87		113.57	1	3	Type A aortic dissection; acute pericardial effusion; hypoproteinemia; hypokalemia; post-uterine surgery; liver dysfunction.
77Y	female	12	58172.2	0	10	0	6	26	6.12	1.87	147	163	10.44	301	101.11		6	Intercondylar fracture of the femur; collateral ligament injury of the knee; chest injury; pleural effusion; abdominal injury; lumbar vertebral fracture; lower extremity injury; femoral fracture; cerebral infarction; essential hypertension; type 2 diabetes; post-nephrectomy; femoral head fracture
52Y	male	23	66141.8	0	0	0	2	31	5.58	1.94	140	70	8.42		122.79	7	10	Clavicle fracture; pneumonia; respiratory failure; pulmonary contusion; rib fracture; thyroid cartilage fracture; pneumothorax; mediastinal emphysema; traumatic subcutaneous emphysema; hypertension
35Y	male	3	15485.7	0	0	0	4	35		2.65	136	166	13.94		9.96	1	1	Intracranial venous sinus stenosis; epilepsy; renal insufficiency
66Y	male	23	66624.4	0	2	0	7	36		1.88	155	106	15.11	332	115.44	8	11	Traumatic subarachnoid hemorrhage; cerebral contusion; hypostatic pneumonia; respiratory failure; skull fracture; chest injury; rib fracture; abdominal injury; acute mumps; skin contusion; hypertension; type 2 diabetes mellitus; traumatic subdural hemorrhage
80Y	male	11	81578.2	0	0	0	4	33	5.52	2.46	139.7	75	8.96		5.36		1	Cerebral embolism; middle cerebral artery occlusion; pneumonia; atrial fibrillation.
53Y	female	16	153538	0	0	0	2	38	5.9	2.37	143	56	9.62		51.45	1	1	Rupture of aneurysm in the clinoid segment of the internal carotid artery with subarachnoid hemorrhage; secondary intraventricular hemorrhage; cerebral infarction; hypertension; third oculomotor nerve palsy.
47Y	female	10	27569.8	0	0	0	6	30		2.37	143	232	11.37		167.57		3	Hydronephrosis; hydroureter; urinary tract infection; septic shock; ureteral obstruction; personal history of cervical cancer.
46Y	female	13	60740.8	0	0	0	1	32	5.29	2.1	139.5	42	5.29		21.84		1	Maxillary fracture; zygomatic bone fracture; zygomatic arch fracture; nasal bone fracture; orbital bone fracture; head injury; deep vein thrombosis of the lower extremities; facial injury; maxillary sinus fracture; sphenoid bone fracture; abdominal injury; lumbosacral transverse process fracture; lower extremity fracture.
39Y	male	15	29179.3	2	0	0	3	24		2.38	134	178	9.56		213.89	1	1	Acute gangrenous appendicitis with perforation; septic shock; chronic hepatitis B; acute diffuse peritonitis; lower gastrointestinal bleeding; malnutrition.
79Y	male	10	21589.8	0	10	0	2	31	8.16	2.35	145	210	11.28		11.93		3	Chronic obstructive pulmonary disease with acute exacerbations; type II respiratory failure; coronary atherosclerotic heart disease; hypokalemia; hypertension; diabetes mellitus
78Y	male	13	52651.8	0	0	0	11	26	5.33		145	281	25.53		164.41	4	7	Pulmonary embolism; septic shock; pneumonia; respiratory failure; heart failure; hypoproteinemia; intermuscular thrombosis of the lower extremities; inferior vena cava embolism; common iliac vein stenosis; sinus bradycardia; acute renal failure; intestinal obstruction; hypokalemia
73Y	male	17	38066.7	1	0	0	5	24	7.07	2.15	133	70	11.09		109.39		5	Traumatic subdural hemorrhage
53Y	male	6	7310.92	0	0	0	1	30	5.13	2.26	139.8	59	4.71		7.22		1	Parietal lobe hemorrhage; limb weakness
69Y	male	12	56596.3	1	0	0	6	32	5.2	1.96	151.8	81	11.56	321	161.32	7	8	Cerebellar hemorrhage; hypostatic pneumonia; loss of consciousness; mediastinal cyst
72Y	male	13	142074	0	0	0	6	24	6.05	1.84	143.7	85	4.79		84.12	4	5	Cerebral artery occlusion (cerebral infarction); internal carotid artery occlusion; middle cerebral artery occlusion; hypostatic pneumonia; essential hypertension; arteriosclerosis; old myocardial infarction.
40Y	male	18	79393.3	0	0	0	6	35	7.88		148.3	77	11.7	321	87.51	9	14	Basal ganglia hemorrhage; secondary intraventricular hemorrhage; cerebral infarction; severe pneumonia; pericardial effusion (non-inflammatory); gallstones
76Y	male	12	62037.1	0	0	0	1	30		2.06	146	132	8.73		87.7	1	2	Ruptured basilar artery aneurysm with subarachnoid hemorrhage; essential hypertension
54Y	female	16	56772.3	1	0	0	3	31	5.46	1.71	144	51	8.06		105.91	10	10	Temporal lobe hemorrhage
31Y	female	26	118120	1	0	0	5	26	5.08	1.92	143.3	48	11.66		117.43	8	12	Acute meningoencephalitis; thyroid nodules
54Y	male	25	81696.5	0	0	0	4	34		2.55	140.6	78	8.54		222.65	1	3	Type B aortic dissection; atherosclerosis; pleural effusion
75Y	male	10	22949.1	0	0	0	9	34	5.19	2.87	152.9	105	14.16	322	66.71		3	Hepatic encephalopathy; chronic hepatitis B; malignant liver tumors; metabolic acidosis; hypernatremia; old cerebral infarction; hypoalbuminemia; ascites; congenital internal carotid artery aneurysm
55Y	male	19	70385.7	1	0	0	5	24	5.05	1.86	158	93	7.99	323	86.68	11	12	Basal ganglia hemorrhage; secondary intraventricular hemorrhage; respiratory failure; hydrocephalus; pneumonia; middle cerebral artery stenosis; anemia; intermuscular thrombosis of lower extremities; hypertension; aortic arch dissection.
29Y	male	24	281862	0	0	0	2	32			139	95	5.74		91.25	1	2	Humerus fracture; calcaneal fracture; chest injury; radial nerve injury of the upper arm; rib fracture; traumatic pneumonia; pleural effusion; pericardial effusion (non-inflammatory); upper limb injury; pelvic fracture; hypoproteinemia; hypokalemia; traumatic coagulopathy
59Y	male	12	51046.8	0	0	0	2	37		2.35	140	66	9.29		20.14		2	Cervical disc herniation with myelopathy; C6 cervical vertebral fracture; C7 cervical vertebral fracture; atlas fracture; pneumonia; thoracic vertebral fracture
88Y	male	24	93817.9	0	0	0	2	33	5.43	2.33	145	102	8.55		58.16	2	3	Cerebral embolism; pneumonia; basal ganglia hemorrhage; frontoparietal lobe hemorrhage; atrial fibrillation; pleural effusion; intracranial space-occupying lesion; essential hypertension; meningioma; heart failure; hypokalemia; gallstones; pulmonary shadows
39Y	male	17	133906	0	0	0	7	25	5.5	1.74	144	70	5.81		99.81	9	13	Cerebral artery occlusion and cerebral infarction
64Y	male	10	143980	1	0	0	2	34	5.54	1.83	145.8	69	6.16		87.36	1	1	Cerebral artery occlusion (cerebral infarction); bacterial pneumonia; internal carotid artery occlusion; middle cerebral artery occlusion; hypoproteinemia; hypokalemia; essential hypertension; thyroid nodules; pleural effusion; anemia; sinus bradycardia; premature atrial contractions (PACs); ventricular spontaneous beats
59Y	male	20	52016.7	0	0	0	6	26	5.31	2.23	140	210	18.67		253.89		3	Acute non-ST-segment elevation myocardial infarction; septic shock; bacteremia; hypoproteinemia; hypokalemia; benign prostatic hyperplasia; pneumonia; acute heart failure; myocardial damage; acute renal failure; essential hypertension; coronary atherosclerotic heart disease.
61Y	male	31	64581.7	1	0	0	5	27	5.26		145	45	5.51		172.49	5	0	Traumatic subdural hemorrhage; traumatic epidural hematoma; traumatic brain herniation; traumatic subarachnoid hematoma; cerebral contusion; respiratory failure; confusion; pneumonia; skull base fracture; temporal bone fracture; superficial abdominal injury; multiple lumbar vertebral fractures; moderate anemia.
79Y	female	18	76594.8	0	0	0	8	27	6.4	2.38	141	719	41.33		125.03		14	Acute renal failure; hyperkalemia; metabolic acidosis; severe pneumonia; respiratory failure; heart failure; anemia; hypertension; coronary atherosclerotic heart disease; acute upper gastrointestinal bleeding; severe malnutrition; chronic obstructive pulmonary disease with acute exacerbation.
51Y	male	17	39692.7	8	7	1	10	30	11.93	5.26	138.5	635	47.87		8.18		6	Diabetes mellitus with ketoacidosis; congestive heart failure; metabolic acidosis; diabetic nephropathy stage V; chronic heart failure; hyperkalemia; first-degree atrioventricular block; chronic gastritis; hypoproteinemia; foot infection; fatigue; dizziness; pneumonia
68Y	male	23	57731.3	0	10	0	2	29		2.63	141.1	135	19.14		135.94	7	9	Multiple infections of pneumonia; drowning; respiratory failure; bacteremia; aspiration pneumonia; hypertension; diabetes; low-protein malnutrition; hyperlipidemia; anemia; hypokalemia; sequelae of hypoxic-ischemic encephalopathy
29Y	male	21	67989.7	0	0	0	2	37.3	5.18	1.41	140	138	5.26		144.4	1	2	Kidney contusion; hemorrhagic shock; mycoplasma pneumoniae pneumonia; traumatic pneumonia; chest injury; abdominal injury; upper limb injury; pleural effusion; lipoma
71Y	male	12	27317	0	0	0	5	24	6.58	3.72	138.4	1064	46.88		242		3	Stage 5 chronic kidney disease; renal anemia; urinary tract infection; sepsis; kidney stones; hypertension; syphilis carrier; emphysema; pneumonia; lower extremity arterial stenosis; lower extremity deep vein thrombosis; type 2 diabetes mellitus
50Y	female	11	31827.5	0	0	0	6	31	5.09	1.98	139.8	50	6.15		85.41	5	6	Traumatic subarachnoid hemorrhage; respiratory failure; cerebral contusion; traumatic subdural hemorrhage; diffuse axonal injury; confusion; pulmonary infection; hypoproteinemia; bronchial asthma (acute exacerbation); hypokalemia; scalp hematoma
56Y	male	20	121950	0	0	0	4	38	5.27	2.09	145	82	11.01		29.89	2	2	Rupture of anterior communicating artery aneurysm with subarachnoid hemorrhage
61Y	male	14	20366.9	2	0	0	3	33.7		2.43	142	80	13.44		226.57	1	1	Gastric perforation; hypertension
92Y	male	15	39965.2	0	6	0	12	31	5.34	2.24	149	240	18.94	319	195.51		6	Staphylococcal pneumonia; respiratory failure; hypoglycemic coma encephalopathy; complete left bundle branch block; anemia; renal insufficiency; hypertension; type 2 diabetes mellitus; benign prostatic hyperplasia; hypoproteinemia; ventricular spontaneous beats; sinus tachycardia; pleural effusion
89Y	male	9	18657.8	0	0	0	3	25	4.97	1.99	141.3	86	10.71		2.12	1	2	Influenza with pneumonia, seasonal influenza virus identified; type II respiratory failure; chronic obstructive pulmonary disease with acute lower respiratory tract infection; pulmonary encephalopathy; hypertension; coronary atherosclerotic heart disease; hypokalemia; influenza with pneumonia, other influenza viruses identified; chronic pharyngitis; myocardial damage; pulmonary hypertension; post…
60Y	male	13	73260.7	1	0	0	4	35	5.68	2.54	145	75	0.19		115.02	4	10	Thalamic hemorrhage
15Y	male	18	83196.4	0	0	0	5	25	4.96	2.26	157	99	7.54	325	165.85	8	16	Traumatic subarachnoid hemorrhage; traumatic pneumonia; traumatic subdural hematoma; cerebral contusion; respiratory failure; loss of consciousness; sepsis; traumatic brain herniation; staphylococcal pneumonia; Acinetobacter baumannii pneumonia; frontal bone fracture; temporal bone fracture; parietal bone fracture
77Y	female	16	43445.6	0	6	0	6	36	9.34	2.95	147	37	7.29		96.99	3	4	Proximal humeral fracture; shoulder dislocation; supraspinatus tendon injury; frontal lobe hemorrhage; pneumonia; epilepsy; emphysema with bullae; hypertension; hyperlipidemia; hypoproteinemia; post-thyroidectomy; personal history of cerebral hemorrhage; type 2 diabetes.
76Y	male	15	24104.2	0	0	0	3	36		2.3	139.1	108	7.67		88.42		2	Acute myocardial infarction; heart failure; hypertension; post-coronary artery bypass grafting (CABG) status; coronary atherosclerotic heart disease.
14Y	male	8	8906.25	0	0	0	3	35	5.31	2.1	139	47	3.34		25.44		2	Traumatic subarachnoid hemorrhage; traumatic subdural hemorrhage; diffuse axonal injury; cerebral contusion; scalp hematoma; patellar fracture; temporal bone fracture; hearing loss; facial soft tissue contusion.
73Y	female	5	21056.4	0	0	0	4	19	6.22		159	189	21.79	327	13.09		4	Infective endocarditis; sepsis; acute coronary syndrome; heart failure; subdural hematoma; atrial fibrillation; pneumonia; complete left bundle branch block; pulmonary hypertension; electrolyte imbalance; hypertension; pleural effusion; malignant breast tumors
71Y	male	32	129246	0	0	0	1	24	6.07	2.17	143	78	7.89		132.33		3	Iliac artery thrombosis; iliac bone fracture
86Y	male	24	87148.1	0	0	0	5	26	5.8		155	197	37		242	5	7	Gastric perforation; diffuse peritonitis; bacterial pneumonia; respiratory failure; heart failure; atrial fibrillation; pericardial effusion (non-inflammatory); hypertension; acute renal failure; complete right bundle branch block; abdominal infection; arteriosclerosis; mediastinal mass
85Y	male	8	17924.5	0	0	0	2	33	5.3	3.02	140	105	9.47		71.03		2	Type B aortic dissection; hypertension; sinoatrial block; benign prostatic hyperplasia.
61Y	male	14	20340.9	0	0	0	3	34.6	481	2.81	147	54	9.94		38.73		3	Cirrhosis with ruptured esophageal and gastric varices and bleeding; coronary atherosclerotic heart disease; heart failure; myocardial damage; abdominal aortic dilatation; pneumonia; cirrhosis; bronchial asthma; anemia; gastrointestinal dysfunction; fatigue; hepatocellular jaundice; thrombocytopenia.
53Y	female	8	112758	0	0	0	0	37.3	5.32		143	57	4.07		10.73	1	1	Rupture of anterior communicating artery aneurysm with subarachnoid hemorrhage
67Y	female	13	51468.8	0	3	1	12	21.6	15.66	3.05	140	98	8.07		171.116	6	6	Severe pneumonia; successful resuscitation from cardiac arrest; diabetes mellitus with ketoacidosis; respiratory failure; heart failure; shock; emphysema; lung shadows; hypokalemia; thyroid nodules; pericardial effusion (non-inflammatory); low-protein malnutrition; pleural effusion.
35Y	male	19	68322.1	0	0	0	5	36		2.2	159	149	19.29	328	246.61	7	9	Acetabular fracture; Temporal bone fracture; Sphenoid bone fracture
75Y	female	10	48069.1	0	3	1	11	27.9	8.61	3.06	149.7	390	24.15	323	271.32	4	5	Pneumonia; septic shock; urinary tract infection; lower extremity arteriosclerosis; coronary atherosclerotic heart disease; heart failure; hypertension; diabetes; personal history of cerebral infarction; acquired renal cysts; liver cysts; benign uterine tumors; renal angiomyolipoma
65Y	male	19	153031	2	20	0	1	28.5	8.37	2.47	144	91	9.54		106.04	1	7	Gastric ulcer with bleeding; reactive lymph node hyperplasia; anemia; coronary atherosclerotic heart disease; post-coronary artery stenting status; third-degree atrioventricular block; diabetic retinopathy; abdominal infection; diabetes
74Y	male	39	138712	0	0	0	8	26.7	5.65	2.38	146.1	142	22.24		240.54		8	Severe pneumonia; septic shock; deep vein thrombosis of the lower extremities; respiratory failure; heart failure; esophageal malignancy; moderate anemia; bone marrow suppression after chemotherapy; leukopenia; thrombocytopenia; agranulocytosis; chronic bronchitis with emphysema; gallstones.
43Y	male	10	35872.3	0	0	0	8	27.5	5.39	2.87	143	849	29.58		26.11		4	Stage 5 chronic kidney disease
54Y	female	25	53111.9	0	0	0	5	25.8	5.97	2.01	148	53	7.54	310	265.66		5	Acute severe pancreatitis; cholecystitis with gallstones; type I respiratory failure; pneumonia; polyserostomy; hypertension; splenic pseudocyst; chronic hepatitis B; gallstones; hypoproteinemia; liver dysfunction; pancreatic pseudocyst
71Y	female	13	63304.7	0	0	0	1	38.5	5.32		143	6	59		17.74	2	2	Rupture of cerebral arteriovenous malformation with subarachnoid hemorrhage; secondary intraventricular hemorrhage; congenital cerebellar arteriovenous malformation; pericardial effusion (non-inflammatory); pleural effusion; anemia; urinary tract infection; pulmonary infection; heart failure.
21Y	female	10	50459.2	1	0	0	5	33.3	4.81	1.83	147	42	5.69		74.82	6	7	Traumatic intracerebral hemorrhage; cerebral contusion; subarachnoid hemorrhage secondary to cerebral parenchymal hemorrhage; loss of consciousness; respiratory failure; staphylococcal pneumonia; frontal bone fracture; aphasia; sacral fracture; multiple contusions; oculomotor nerve injury; scalp laceration
56Y	male	14	69701.4	1	0	0	5	35.6	6.66	2.63	145.3	85	11.43		177.13	7	7	Frontotemporal lobe hemorrhage; secondary intraventricular hemorrhage; non-traumatic subdural hemorrhage; subarachnoid hemorrhage secondary to parenchymal hemorrhage; brain herniation; respiratory failure; severe pneumonia; essential hypertension; hypokalemia; hypertensive crisis; mediastinal mass
66Y	male	6	20336.6	0	0	0	4	35.7	5.6	1.98	137	55	7.24		65.4	2	2	Chronic subdural hematoma; brain herniation; confusion; hypokalemia; malignant lung tumor; malignant prostate tumor
68Y	male	25	78692.3	0	0	1	8	24.7	7.75	3.62	149.1	578	37.15	315	117.81		4	Type 2 diabetic ketoacidosis; acute renal failure; heart failure; ischemic liver disease; hyperkalemia; acute coronary syndrome; polyserostomy; hypoalbuminemia; myocardial damage; diabetes; severe pneumonia
48Y	female	18	75214.4	1	0	0	7	35	5.79	2.64	149	110	20.21	310	11.54	8	15	Basal ganglia hemorrhage; secondary intraventricular hemorrhage; type I respiratory failure; heart failure; respiratory and cardiac arrest; severe pneumonia; confusion; hypokalemia; atrial fibrillation; acute pericardial effusion; simple renal cyst; hypothyroidism; deep vein thrombosis of the lower extremities.
76Y	female	28	128942	0	0	0	1	39.2	6.24	2.37	144	56	5.32		181.09		2	Traumatic subdural hematoma
65Y	male	18	160971	0	0	0	8	38.4	4.82	2.13	142	58	8.68		113.78	5	8	Carotid artery occlusion; cerebral infarction; cerebral herniation; cerebral edema; hypostatic pneumonia; respiratory failure; confusion; hyperammonemia; hyponatremia; anemia; pulmonary mass; liver cyst; liver dysfunction; hypoproteinemia
61Y	male	5	18242.2	0	0	0	6	31.6	5.1	1.81	143	49	9.23		10.9		2	Severe pneumonia; respiratory failure; essential hypertension; personal history of cerebral hemorrhage
90Y	male	10	32311	0	0		3	23.8	5.73	2.3	150	147	18.14	307	226.01		3	Sepsis; adhesive intestinal obstruction; septic shock; acute heart failure; hypostatic pneumonia; colonic space-occupying lesions; lung masses; hiatal hernia; renal insufficiency; hypoalbuminemia; myocardial damage.
77Y	male	76	797632	1	0	0	10	32.9	5.66	2.24	156	483	56.66	335	119.67	4	11	Acute ST-segment elevation myocardial infarction; Killip class IV; acute heart failure; acute respiratory failure; low cardiac output syndrome; Klebsiella pneumoniae infection; stress-induced hyperglycemia; shock.
32Y	male	20	119225	0	0	0	1	34.1		2.18	139	79	6.84		108	1	2	Pseudoaneurysm of the thoracic aorta; multiple fractures of the thoracic vertebrae; electric shock; alcohol dependence syndrome; traumatic subarachnoid hemorrhage; cervical vertebral fracture; chest injury; aortic arch pseudoaneurysm; traumatic pneumonia; pneumothorax; facial injury; orbital fracture; nasal bone fracture
55Y	male	12	17716.9	0		0	0	30.5	5.45	1.81	142	70	8.35		81.78	1	1	Open scrotal injury; open perineal injury; traumatic urethral rupture; fatty liver; mediastinal mass; ureteral injury
37Y	male	16	37963.4	0	0	0	1	38.4	4.9	2.27	140	74	5.16		103.82	1	2	Humeral shaft fracture; open abdominal injury; rotator cuff injury; ulnar nerve damage
67Y	female	23	158950	0	0	0	15	30.5		2.52	161	79	131.8	335	106.01	4	4	pelvic fracture
68Y	male	12	27230.5	1	0	0	6	39.1	4.64	2.76	145	78	19.15		16.85		2	Chronic obstructive pulmonary disease with acute exacerbations; myocardial damage
53Y	male	17	82684.7	0	0	0	2	29.8	5.73	2.26	139	278	11.18		181.63		1	Renal artery thrombosis; aortic dissection; renal infarction; renal artery stenosis; mesenteric artery stenosis; hyponatremia; essential hypertension; renal insufficiency; antiphospholipid antibody syndrome
78Y	male	22	46810.3	0	30	0	5	27.5	7.11	2.27	149	214	27.4	324	277.68		3	Severe pneumonia; Type I respiratory failure; hypokalemia; hypernatremia; hypertension; type 2 diabetes; deep vein thrombosis of the lower extremities; hypoalbuminemia; malignant lung tumor; personal history of cerebral infarction; post-coronary artery stenting status.
25Y	female	10	26334.7	0	0	0	2	37.4	5.3	2.19	138.7	43	7.84		24.3		3	Acute meningoencephalitis; infectious fever; thyroid cyst; loss of consciousness
51Y	female	5	12188.1	0	2	1	3	34.8	10.78		140	163	9.88		24.46		3	Type 2 diabetic ketoacidosis
32Y	male	12	26421.5	0	0	0	1	34.7	5.02	2.98	138.4	340	15.59		14.36		3	Pesticide poisoning; acute renal failure; hyperlactatemia; pulmonary masses; thyroid nodules; hypokalemia; hyponatremia
77Y	female	16	41674.1	0	20	0	3	29.3	10.9	3.69	141	97	14.11		225.73		5	Aspergillus pneumonia; Type I respiratory failure; hypertension; Type 2 diabetes mellitus; hemoptysis
56Y	male	17	90714.8	8	0	0	4	31.4	5.18	2.25	152	964	31.27	313	128.14	6	8	Staphylococcal pneumonia; sepsis; respiratory failure; gastric ulcer with bleeding; chronic heart failure; iron deficiency anemia; hypertensive crisis; hypocalcemia; infection; reactive psychosis; renal osteodystrophy; grade 3 hypertension; sinus tachycardia
69Y	male	15	28600	0	0	0	1	29.3	5.4	1.78	135.8	68	5.33		64.18		5	Severe pneumonia; pneumothorax; gastric ulcer with bleeding; anemia; emphysema; esophageal malignancy; personal history of cerebral infarction.
70Y	male	9	141146	0	0	0	2	40.5		2.49	142.5	113	7.94		78.34		2	Cerebral artery occlusion (cerebral infarction); middle cerebral artery occlusion; internal carotid artery occlusion; hypostatic pneumonia; emphysema with bullae; essential hypertension; liver cysts; simple renal cysts.
51Y	female	13	34986	0	0	0	2	31.6	5.18	1.87	142.2	56	6.59		211.24		2	Traumatic subarachnoid hemorrhage; hemorrhagic shock; clavicle shaft fracture; traumatic subdural hemorrhage; cerebral contusion; traumatic intracerebral hemorrhage; skull base fracture; wedge-shaped bone fracture (foot); pulmonary contusion; orbital fracture; rib fracture; traumatic hemopneumothorax
53Y	male	10	26590.7	0	0	0	7	38.2		2.05	141.4	64	6.59		5.31		3	Brainstem hemorrhage; severe pneumonia; chronic bronchitis; essential hypertension
53Y	female	14	36973.7	0	0	0	3	39.2	5.09	2.01	140	65	6.79		194.28		3	Acute pyelonephritis; acute appendicitis; sepsis; type I respiratory failure; lacunar infarction; cerebral ischemic foci; coagulation disorders; pleural effusion; hypoalbuminemia; myocardial damage; chronic hepatitis B with delta factor; pulmonary sarcoidosis; thrombocytopenia
37Y	male	2	9447.05	0	0	0	3	36.9		2.2	142	57	2.38		4.22		1	Sleeping pill poisoning; alcohol poisoning; facial soft tissue contusion; lower back soft tissue injury; sinus tachycardia; sleep disorder.
72Y	female	20	114318	1	0	0	4	30	5.48	1.68	147	43	6.51		130.41		17	Traumatic acute subdural hemorrhage; traumatic epidural hemorrhage; traumatic subarachnoid hematoma; cerebral contusion; traumatic brain herniation; severe pneumonia; coma; skull base fracture; intermuscular thrombosis of lower extremity veins; hypoproteinemia; hypofibrinogenemia; occipital fracture
69Y	male	8	38250.1	0	0	0	5	32	5.63	2.12	138.9	57	6.57		74.76	5	5	Basal ganglia hemorrhage; pneumonia; complete right bundle branch block; liver dysfunction.
28Y	male	12	45186.4	0	0	0	3	39	6.44	1.8	140.9	51	5.06		110.61	3	4	Traumatic epidural hemorrhage; severe pneumonia; confusion; cochlear implantation
68Y	male	22	72261.9	8	8	0	5	41.2	6.05	2.09	157	73	9.21	330	158.33	5	9	Basal ganglia hemorrhage; secondary intraventricular hemorrhage; severe pneumonia; respiratory failure; Klebsiella pneumoniae infection; essential hypertension; fungal urinary tract infection; type 2 diabetes; personal history of cerebral infarction.
60Y	female	12	57191.3	0	5	0	2	37.6	6.32	2.03	140	75	9.21		176.1	1	2	Traumatic subdural hemorrhage; traumatic subarachnoid hemorrhage; traumatic pneumonia; cerebral contusion; clavicle fracture; abdominal injury; L1 lumbar vertebral fracture; hypertension; diabetes; scalp hematoma; rib fracture; occipital bone fracture; chest injury.
68Y	female	22	46733.7	0	5	0	4	39	7.46	2.69	151	64	6.62		92.6		2	Traumatic subarachnoid hemorrhage; traumatic subdural hemorrhage; cerebral contusion; confusion; hypostatic pneumonia; anemia; temporal bone fracture; sacral fracture; lumbosacral transverse process fracture; skull base fracture; kidney stones; clavicle fracture; hypertension
72Y	female	10	33827.1	0	0	0	2	40.4	5.29	2.1	143	53	6.01		58.58	3	4	Basal ganglia hemorrhage; pneumonia; hyponatremia; pleural effusion; liver dysfunction
71Y	female	14	153673	0	0	0	4	32.8	5.28	2.19	146	74	5.61		66.78	1	2	Rupture of posterior communicating artery aneurysm with subarachnoid hemorrhage; hypertensive crisis; moyamoya disease; pulmonary mass; hypokalemia
73Y	male	15	26578.5	1	0	0	1	34.1		2.17	138.1	62	7.51		100.16		2	Traumatic subarachnoid hemorrhage; traumatic epidural hematoma; traumatic subdural hematoma; cerebral contusion; severe pneumonia; temporal bone fracture; rib fracture; essential hypertension; scalp hematoma; pulmonary shadow.
40Y	male	19	64513	1	0	0	7	42.8	5.82	2.53	146	107	7.82		57.57	10	14	Brainstem hemorrhage; cerebellar hemorrhage; meningeal hemorrhage; respiratory failure; cerebral contusion; pneumonia; myocardial damage; essential hypertension
55Y	male	11	53447.7	0	0	0	6	51.1	5.44	2.11	151	59	7.62	308	61.31		3	Traumatic subdural hematoma; traumatic subarachnoid hemorrhage; traumatic epidural hematoma; cerebral contusion; traumatic brain herniation; confusion; hypoproteinemia; parietal fracture; rib fracture
63Y	female	14	150454	0	0	0	3	32.3	5.92	1.4	142	58	5.44		65.01	1	2	ruptured posterior communicating artery aneurysm with subarachnoid hemorrhage
33Y	male	6	52175.9	0	0	0	1	41.1	5.41	1.96	143	63	5.98		8.24		1	Rupture of aneurysm in the proximal segment (A1) of the anterior cerebral artery with subarachnoid hemorrhage; headache.
77Y	male	10	24881.1	0	10	0	7	38			139	931	31.29		130.74	1	2	Bacterial pneumonia; respiratory failure; acute pulmonary edema; acute heart failure; acute myocardial infarction; stage 5 chronic kidney disease; hypertension; hemodialysis; thrombocytopenia; diabetes mellitus
49Y	male	11	80802.7	0	0	0	2	41.6	4.92	1.99	142	61	5.66		46.87	1	2	Posterior communicating artery aneurysm rupture with subarachnoid hemorrhage; anterior communicating artery aneurysm; sinus bradycardia
59Y	male	13	64997.7	1	0	0	6	47.5	5.07		152	83	13.16	315	130.35	7	9	Basal ganglia hemorrhage; secondary intraventricular hemorrhage; meningeal hemorrhage; atrial fibrillation; Pseudomonas aeruginosa pneumonia; loss of consciousness; hypertensive crisis; liver failure; old rib fractures.
61Y	female	10	12012.4	0	0	0	4	35.9	5.29	2.16	141	66	4.54		40.58		1	Traumatic subarachnoid hemorrhage; traumatic subdural hemorrhage; cerebral contusion; hypostatic pneumonia; status epilepticus; atrial fibrillation; occipital fracture; hypocalcemia; essential hypertension; pulmonary infection; scalp hematoma
82Y	female	7	9621.7	0	0	0	1	31.1	6.09	1.94	144	68	6.69		24.7		1	Traumatic subarachnoid hemorrhage; cerebral contusion; traumatic subdural hemorrhage; community-acquired pneumonia, non-severe; skull base fracture; scalp laceration; chest injury; three rib fractures without a first rib fracture; scapular fracture; lumbar spondylolisthesis; soft tissue disorders; cervical spinal stenosis; liver cyst.
57Y	male	13	44129.7	0	0	0	3	39.5	5.02	2.81	140.3	73	8.55		164.28	3	5	Basal ganglia hemorrhage; pneumonia; posterior cerebral artery stenosis; anterior cerebral artery stenosis; hepatitis B minor antigen positivity; cerebral ischemic foci; hypertensive crisis; elevated tumor markers; internal carotid artery atherosclerosis; essential hypertension; kidney stones; liver cysts; pulmonary shadows
43Y	male	22	53216.6	0	0	0	2	21.3	4.75	1.4	143	93	6.97		147.98	1	3	Small bowel junction tumors; small bowel ulcers; jejunal ulcers; iron deficiency anemia; chronic atrophic gastritis; acute non-ST-segment elevation myocardial infarction; hypoalbuminemia; gastric cardia polyps
71Y	female	17	122733	0	0	0	4	28.8	4.9	1.92	152	6	17.61	314	167.1	10	11	Traumatic subdural hemorrhage; deep vein thrombosis of the lower extremities; traumatic brain herniation; head injury; traumatic subarachnoid hematoma; traumatic intracerebral hemorrhage; pneumonia; scalp hematoma; temporal bone fracture; chest injury; rib fracture; abdominal injury; L4 lumbar vertebral fracture.
31Y	male	17	45101	0	1	1	3	29.9	13.29	4.2	145	100	16.91		274.29		2	Kidney and ureteral stones with hydronephrosis and infection; Escherichia coli sepsis; type 2 diabetic ketoacidosis with coma; acute pyelonephritis; elevated CA199; fatty liver.
71Y	female	18	153984	0	0	0	1	36	5.63	2.02	143.4	71	10.46		18.34	1	1	Posterior communicating artery aneurysm rupture with subarachnoid hemorrhage; oculomotor neuritis; intestinal flora imbalance; benign uterine tumor; hypertension
33Y	male	11	75817	0	0	0	3	44.1	6.32	1.96	139	75	5.18		7.34	1	1	Ruptured anterior communicating artery aneurysm with subarachnoid hemorrhage; hypertension
86Y	male	11	16125.6	0	0	0	4	34.3	5.71		143	80	6.51		13.47		1	Traumatic subarachnoid hemorrhage; cerebral contusion; head injury; traumatic intracerebral hemorrhage; traumatic subdural effusion; facial contusion; secondary intraventricular hemorrhage; subcutaneous hematoma; soft tissue disorders; old cerebral infarction; liver cyst; acquired renal cyst; adrenal hyperplasia.
74Y	male	23	146683	0	0	0	4	30.1		2.07	135.4	102	7.51		154.1		2	Traumatic iliac artery rupture; femoral shaft fracture; intertrochanteric fracture of the femur; surgical neck fracture of the humerus; hemorrhagic shock; hypofibrinogenemia; sacral fracture; ilium fracture; rib fracture; compression fracture of the thoracic vertebrae; L5 lumbar vertebral fracture; scalp hematoma; pneumonia
63Y	male	122	385897	0	0	0	7	33.4	5.94	2.28	155	52	12.62	317	244.75		4	Viral pneumonia, others; chronic obstructive pulmonary disease with acute exacerbation; type II respiratory failure; novel coronavirus infection; hypoalbuminemia; paroxysmal supraventricular tachycardia.
42Y	male	14	32338.3	0	0	0	9	32.8		2.9	142	101	8.75		256.91	2	3	Brain abscess; meningoencephalitis; Gram-positive bacterial pneumonia; respiratory failure; status epilepticus; mycoplasma infection; bacteremia; pneumonia; hyponatremia; hypertension; myocardial damage; secondary thrombocytosis
74Y	female	27	127077	1	0.5	0	5	34.9	6.36	2.15	153	59	15.09	320	93.84	2	14	Cerebral embolism; cerebral artery occlusion and cerebral infarction; severe pneumonia; respiratory failure; acute pulmonary embolism; personal history of cerebral infarction; coronary atherosclerotic heart disease; dilated cardiomyopathy; gallstones; hypertension; lower extremity deep vein thrombosis; lower extremity intramuscular deep vein thrombosis; diabetes mellitus
60Y	male	15	67615.4	0	0	0	4	37	7.1	2.46	138	69	7.86		174.77	2	3	Fibular fracture; C3 cervical vertebral fracture; second cervical vertebral fracture; traumatic subarachnoid hemorrhage; scalp laceration; orbital fracture; hypertensive crisis; rib fracture; lower extremity injury; tibia fracture; hypokalemia; essential hypertension; chest injury
80Y	male	14	36740.9	0	0	0	7	30.8	5.86	1.98	137.9	60	10.58		127.81		4	Severe pneumonia; pulmonary interstitial fibrosis; deep vein thrombosis of the lower extremities; liver dysfunction; hypertension; personal history of cerebral infarction.
75Y	female	15	119201	0	20	0	4	33.7	7.92	2.58	144	52	6.67		125.7	5	6	Cerebral embolism; severe pneumonia; respiratory failure; atrial fibrillation; hypertension; diabetes; myocardial damage; post-coronary artery stenting status; hypertensive crisis; hypokalemia; colon tumor
74Y	female	8	23733.8	0	0	0	2	28.3		1.87	146	62	13.66		157.7		3	Influenza with pneumonia, other influenza viruses were identified.
83Y	female	11	63807.5	0	0	0	4	35.3	2.13	6.25	141.1	48	5.57		14.45		1	Cerebral artery occlusion and cerebral infarction
88Y	male	8	20884.2	0	0	0	5	33.6			146	109	14.51		103.52		4	Acute myocardial infarction; pulmonary embolism; respiratory failure; heart failure; pneumonia; complete left bundle branch block; pericardial effusion; hypertension; post-coronary artery stenting status; elevated tumor markers.
52Y	male	25	98142.3	0	0	0	7	32.9	5.12	2.88	139.9	129	11.7		136.59	11	12	Basal ganglia hemorrhage; secondary intraventricular hemorrhage; respiratory failure; aortic dissection; pneumonia; sinus tachycardia; essential hypertension; drug-induced liver injury.
52Y	male	12	43230.6	0	0	0	5	34.6	5.64	2.81	144	83	14.21		174.13	4	5	Basal ganglia hemorrhage; lacunar infarction; hypostatic pneumonia; essential hypertension; liver dysfunction.
53Y	female	13	40186.1	0	0	0	5	43.3	4.56	3.12	140	159	13.12		65.3		11	Influenza with pneumonia, other influenza viruses identified; type I respiratory failure; atrial fibrillation; heart failure; hyperkalemia; abdominal tumor; coagulation disorders; gallstones; anemia; cirrhosis; ascites; splenomegaly; post-hysterectomy condition.
46Y	female	23	124073	1	0	0	5	34.5	5.8	1.7	148	47	12.27	304	55.76	11	12	Vertebral artery occlusion leading to cerebral infarction; respiratory failure; pneumonia; thrombocytopenia; hyponatremia; drug-induced liver injury; hypokalemia
56Y	female	10	106341	0	0	0	1	31.1	5.16	2.18	141	52	4.17		82.13	1	2	Posterior communicating artery aneurysm rupture with subarachnoid hemorrhage; temporal lobe hemorrhage; pneumonia; coronary atherosclerotic heart disease; hypokalemia; hypoproteinemia; rib fracture; essential hypertension.
42Y	male	12	37007	0	0	0	1	38.9	5.03	1.92	139	69	7.15		33.05		1	Tibial plateau fracture; intraventricular hemorrhage; lateral collateral ligament sprain of the knee; hemarthrosis of the knee joint.
75Y	male	11	42236.7	0	0	0	3	32.8	5.75		139	39	7.37		57.98	3	6	basal ganglia hemorrhage
59Y	male	13	27294.4	0	0	0	5	37	5.54	2.72	145	119	10.77		31.67	2	3	Status epilepticus; hypostatic pneumonia; respiratory failure; hydrocephalus; sequelae of cerebral hemorrhage; sequelae of traumatic brain injury; acute renal failure; cerebrospinal fluid drainage device; septic shock; ischemic liver disease; skull plate implants.
67Y	female	20	124356	0	0	0	7	36.1	5.23	2.24	140.9	49	6.13		150.9	12	13	Traumatic subdural hemorrhage; traumatic epidural hematoma; traumatic subarachnoid hemorrhage; cerebral contusion; traumatic brain herniation; respiratory failure; parietal fracture; hypertensive crisis; pneumonia; essential hypertension; deep vein thrombosis of the lower extremities; intramuscular thrombosis of the lower extremities; anemia.
66Y	female	23	168434	0	0	0	5	37.5	5.6	2.46	158	181	29.36	328	91.56	9	12	Rupture of posterior inferior cerebellar artery aneurysm with subarachnoid hemorrhage; secondary intraventricular hemorrhage; respiratory failure; cerebral infarction; liver and kidney failure; pulmonary mass; bronchospasm; essential hypertension.
82Y	female	15	27042.2	0	20	0	6	34	6.24	2.27	142	5	11.24		112.55		4	Infectious fever; septic shock; acute renal failure; hepatocellular jaundice; type 2 diabetes mellitus; hip arthropathy; deep vein thrombosis of the lower extremities; personal history of cerebral infarction.
75Y	female	12	27408.8	0	30	0	8	37.2	9.51	2.43	141	578	24.74		7.23		2	Uremia; Type I respiratory failure; Acute heart failure; Hyperkalemia; Metabolic acidosis; Acute renal failure in the uremia stage; Hypertension; Diabetes mellitus; Hemodialysis; Mycoplasma infection; Pneumonia
76Y	female	10	76760.4	1	0	0	5	37.6	4.96	2.12	139	99	6.96		41.58	1	2	Cerebral embolism; chronic renal insufficiency
48Y	male	12	18409.6	0	0	0	3	36.3	5.54	1.59	141	76	7.93		127.91		3	Viral myocarditis; coronary artery spasm; essential hypertension; hypoproteinemia; infectious fever; liver dysfunction.
75Y	female	29	125205	1	0	0	9	8.59	28.1	3.28	144	111	11.61		93.16	11	11	Basal ganglia hemorrhage; pneumonia; respiratory failure; atrial fibrillation; hypertension; hypokalemia; hypoproteinemia; diabetes mellitus
35Y	male	12	37558.1	0	0	0	5	40.9	5.55	2.13	143.4	71	8.72		153.08	5	6	Traumatic subarachnoid hemorrhage; traumatic subdural hemorrhage; cerebral contusion; traumatic epidural hemorrhage; respiratory failure; staphylococcal pneumonia; parietal bone fracture; scalp hematoma; temporal bone fracture
80Y	female	12	41933.5	0	5	0	7	34.2	7.06	2.54	145	92	10.43		10.59	6	7	Severe pneumonia; type II respiratory failure; heart failure; atrial fibrillation; shock; old cerebral infarction; hypertension; type 2 diabetes; chronic hepatitis B without delta factor; coronary atherosclerotic heart disease; hypoproteinemic malnutrition; mitral stenosis with regurgitation; elevated carcinoembryonic antigen (CEA)
47Y	male	13	81938.1	0	0	0	6	35	5.07	2.22	164	128	20.99	337	180.22	10	12	Large-area cerebral infarction; internal carotid artery occlusion; middle cerebral artery occlusion; Klebsiella pneumoniae pneumonia; respiratory failure; confusion; hypernatremia; liver dysfunction; personal history of cerebral infarction
79Y	male	33	97217.6	0	30	0	4	31.9	6.98	2.41	142	62	13.17		271.81		7	Acute myocardial infarction
56Y	female	24	283890	0	0	0	3	26.6	5.18	1.5	138.9	46	9.55		94.06	1	6	Traumatic iliac artery rupture
72Y	male	8	109146	0	0	0	2	34	6.16	1.87	136.4	59	6.72		33.34	1	2	Basilar artery occlusion with cerebral infarction; dizziness; essential hypertension; elevated CA199; congenital aortic valve malformation.
61Y	female	18	235377	1	20	0	10	36	6.82	2.67	169	95	16.15	349	177.92	3	3	Coronary atherosclerotic heart disease; cardiogenic shock; respiratory failure; successful resuscitation from cardiac arrest; acute heart failure; hypernatremia; pneumonia; grade 1 hypertension (very high risk); type 2 diabetes; post-cardiac surgery; old myocardial infarction.
61Y	male	158	498763	1	0	0	2	25.2	5.25	1.9	152	171	15.79	320	219.2	8	10	Traumatic iliac arteriovenous fistula; traumatic subarachnoid hemorrhage; Klebsiella pneumoniae infection; respiratory failure; urethral prostatic injury; traumatic shock; traumatic urethral rupture; pubic symphysis dislocation; extensor tendon injury of the fingers; scrotal injury; deep vein thrombosis of the lower extremities; male pelvic abscess; traumatic tooth loss
37Y	male	13	62124.6	0	0	0	3	44.5	4.94	2.42	147	78	8.66		278.78	3	5	Extensive cerebral infarction; temporal lobe hemorrhage; hemiplegia; pneumonia; coagulation dysfunction; cerebral edema; essential hypertension; hyponatremia; liver dysfunction; hyperkalemia
72Y	female	8	35905.1	0	2	0	2	35.7	5.48		153	67	9.24	313	170.69	4	5	basal ganglia hemorrhage
86Y	male	13	41229.1	0	30	0	16	25.6	10.64	3.98	160	176	22.97	335	281.28		4	Common bile duct stones with acute suppurative cholangitis; septic shock; pneumonia; Klebsiella pneumoniae infection; gallstones with cholecystitis; essential hypertension; type 2 diabetes mellitus; liver dysfunction; cholestasis; unilateral inguinal hernia; elevated CA199; pleural effusion; hypoproteinemia
45Y	female	14	24202.2	0	0	0	3	30.3	5.28	1.74	143.3	118	11		16.83		2	Heart failure class IV (NYHA classification); Type I respiratory failure; acute pulmonary edema; iron deficiency anemia; gallstones; essential hypertension; pericardial effusion (non-inflammatory); pleural effusion; suspected coronary artery disease under observation; type 2 diabetes mellitus; severe anemia; hypokalemia; elevated CA125.
80Y	male	31	58262.2	8	0	0	5	39.7	5.67	2.32	143.5	69	6.81		103.03		2	Traumatic subarachnoid hemorrhage; traumatic brain herniation; traumatic subdural hemorrhage; pneumonia; cerebral contusion; pleural effusion; arteriosclerosis; parietal bone fracture; orbital bone fracture; old cerebral infarction; essential hypertension; hypokalemia; cerebral atrophy.
85Y	male	16	35357.6	1	0	0	4	40.5	5.27	2.37	154	117	18.89	316	73.52		7	Basal ganglia hemorrhage; temporal lobe hemorrhage; hypertensive crisis; pneumonia; type I respiratory failure; heart failure; hypokalemia; renal insufficiency
31Y	male	14	144611	0	0	0	5	34.1	4.91	1.99	146	80	7.44		62.86	3	4	Traumatic thoracic aortic aneurysm
77Y	female	16	102009	1	0	0	4	35.2	5.85	2.17	153	86	12.42	318	52.38	2	3	Cerebral embolism; severe pneumonia; atrial fibrillation; deep vein thrombosis in the lower extremities; hypertension; hypokalemia; myocardial damage; electrolyte imbalance; rheumatoid arthritis
77Y	male	11	26776.7	0	0	0	11	35.8	5.8	2.2	145	55	9.28		85.79	3	4	Severe pneumonia; Type I respiratory failure; hypoproteinemic malnutrition; gastric malignancy; orthostatic hypotension; coronary atherosclerotic heart disease; liver cysts; kidney stones; acquired kidney cysts; pancreatic calcification; atherosclerosis; subclavian artery plaques; lower extremity arterial stenosis
19Y	male	37	89635.2	0	0	0	2	29.9	5.74	1.79	140	87	12.51		107.66	1	9	Femoral shaft fracture; tibial fracture; severe pneumonia; type I respiratory failure; sinus tachycardia; patellar fracture; fat embolism syndrome; drug-induced dermatitis; hyperlipidemia; hypoprotein malnutrition
67Y	male	40	77924	1	0	0	1	31.2	5.44	1.62	144	91	7.29		213.03	1	4	Four or more rib fractures without a first rib fracture
18Y	female	27	109493	6	0	0	6	31.2	4.69		145	48	8.18		76.33	8	13	Autoimmune encephalitis; hypoproteinemia
68Y	male	19	30889	0	0	0	6	37		2.1	149	42	12.65		4.52		3	Chronic obstructive pulmonary disease with acute lower respiratory tract infection; type II respiratory failure; pulmonary encephalopathy; hypokalemia; anemia; pulmonary shadows
57Y	female	21	171442	0	0	0	2	38.8	5.93	1.79	142.4	59	8.73		15.32		1	Ruptured middle cerebral artery aneurysm with subarachnoid hemorrhage; internal carotid artery clinoid segment aneurysm; essential hypertension.
50Y	female	74	292003	0	0	0	8	37	5.26	3	151	94	6.5	322	66	11	16	B-cell lymphoma; pneumonia; respiratory failure; epileptic seizures; maintenance chemotherapy for malignant tumors; hypercalcemia; liver failure; renal failure
75Y	male	32	119236	1	0	0	7	35.7			138	74	8.63		35.51	5	9	Brain abscess; respiratory failure; pneumonia; intracranial infection; chronic inflammatory demyelinating polyneuropathy; deep vein thrombosis of the lower extremities; essential hypertension; liver dysfunction; chronic hepatitis B; hiccups
84Y	male	184	916716	0	0	0	4	29.9	5.85	2.1	168	543	27.43	336	245.47	1	174	Pseudomonas aeruginosa pneumonia
39Y	male	272	939184	0	0	0	8	20.8	5.97	1.24	137	58	11.09		149.69	10	71	Severe pneumonia; low-protein malnutrition; anemia; gastrointestinal dysfunction
73Y	male	5	15493.2	0	20	1	6	28.1	11.93	3.46	142.4	224	22.38		22.46		3	Angina pectoris; upper gastrointestinal bleeding; moderate anemia; coronary atherosclerotic heart disease; type 2 diabetic hyperosmolar hyperglycemic state coma; type 2 diabetic ketoacidosis; hypostatic pneumonia; myocardial damage; hypertension; lower extremity deep vein thrombosis; hypoproteinemic malnutrition; pulmonary space-occupying lesions; simple renal cysts
88Y	female	7	12610.2	0	0	0	1	30.6	4.14	2.02	135.7	66	14.92		11.8		1	Gastrointestinal bleeding; pneumonia; third-degree atrioventricular block; moderate anemia; hypertension; myocardial damage; hypoproteinemia
81Y	female	8	15394.9	0	6	1	4	29.3	12.46	2.79	156	116	16.97	331	75.74		1	Type 2 diabetic ketoacidosis; hypostatic pneumonia; metabolic acidosis; respiratory alkalosis; hypokalemia; hypoproteinemia; gallstones; abnormal thyroid function test results; urinary tract infection; colorectal malignancy; elevated carcinoembryonic antigen (CEA).
38Y	male	5	11729	0	0	0	4	43.1			142.9	209	14.2		0.5		1	Ventricular thrombosis; sudden cardiac death; dilated cardiomyopathy [congestive cardiomyopathy]; paroxysmal supraventricular tachycardia; cardiogenic shock; acute heart failure
89Y	male	6	13477.8	0	0	0	5	35.7	5.15	2.67	141	207	21.94		52.64		2	Aortic dissection type A; patient's decision not to undergo the procedure due to other or unspecified reasons; hypertension; heart failure; atrial fibrillation; pericardial effusion (non-inflammatory); intermuscular thrombosis of the lower extremities; hyperkalemia.
76Y	male	9	26430.8	1	0.6	0	4	37.6	6.34	2.76	151	144	15.72	313	136.28		3	Severe pneumonia; respiratory failure; liver failure; renal failure; atrial fibrillation; hypercalcemia; interstitial lung disease; type 2 diabetic foot; hypokalemia; thyroid nodules; rheumatoid arthritis; osteoporosis; psoriasis
74Y	male	8	8349.02	2	0	0	1	41.4		2.08	137.7	68	5.21		8.78		1	Gastrointestinal perforation; acute peritonitis; liver failure; elevated CA199; elevated PSA; liver cysts; panniculitis; benign prostatic hyperplasia; kidney stones
33Y	male	15	21111.9	6	0	0	6	25.1	4.86	2.57	143.3	92	8.4		23.87		2	Malignant liver tumors; intra-abdominal infection; decompensated post-hepatitis cirrhosis; urinary tract infection; ascites; coagulation disorders; post-hepatitis jaundice; superior mesenteric vein thrombosis; anemia; myocardial damage; hypoproteinemia; gallstones; hypofibrinogenemia
69Y	female	9	16350.4	0	0	0	3	34.1	5.42	2.22	142	59	9.22		92.82		2	Severe pneumonia; Type II respiratory failure; bronchiectasis with infection; Chronic obstructive pulmonary disease (COPD) grade III; deep vein thrombosis of the lower extremities; ascending aortic dilatation; heart failure.
78Y	female	11	20033	0	0		3	36.6	5.62	2.54	142	81	9.79		4.31		2	Acute heart failure; pleural effusion; NYHA class IV heart failure; lung shadows; hypothyroidism; hypokalemia; mild anemia; hypertension; mild pulmonary hypertension
49Y	male	13	29453.3	0	0	0	2	31.4	5.32		136.2	78	6.82		160.11		1	Bacterial pneumonia; personal history of cerebral hemorrhage
30Y	female	7	21039.1	0	4	1	1	39.5	10.73	4.04	142	76	6.48		320.93		3	Acute necrotizing pancreatitis, severe; type 2 diabetic ketoacidosis; hyperkalemia; hyponatremia; pancreatic mass; hyperlipidemia; hypoproteinemia; type 2 diabetes
64Y	female	4	5411.52	0	0	0	2	32.4	6.5	3.46	141.9	53	4.08		0.5		1	Drug poisoning; sleep disorders; hypertension; hepatitis B surface antigen carrier
89Y	female	7	19804.8	0	0	0	2	37.1	5.85		144	71	9.53		25.56		2	Viral pneumonia, others; novel coronavirus infection; myocardial damage; low-protein malnutrition; hypertension; mild anemia; mental disorders; hypokalemia
77Y	female	13	21785.3	6	9	0	4	28.9	8.69	3.15	143	110	11.93		231.38		2	Urinary tract infection; sepsis; heart failure; hyponatremia; coronary atherosclerotic heart disease; latent syphilis; diabetes; premature ventricular contractions; gallbladder polyps; liver cysts; hypertension
87Y	male	11	27715.6	0	0	0	6	28	13.14	4.54	161	163	28.05	333	58.56		4	Pneumonia; Type I respiratory failure; aortic dissection; diabetic hyperosmolar hyperglycemic state coma; lung mass; hypoproteinemic malnutrition; emphysema with bullae; hypernatremia; hyperkalemia; myocardial damage; acquired renal cysts; thrombocytopenia; acute renal failure
67Y	female	20	37134.8	0	0	0	4	28.9	5.99	1.74	139.3	58	4.75		128.75		3	Malignant renal tumor; infectious fever; hypertrophic cardiomyopathy; acute heart failure; shock; myocardial damage; acute pericardial effusion; renal tumor; pleural effusion
28Y	male	13	30321.8	1	0	0	2	39.5	6.85	2.5	143	149	9.23		168.71		2	Type B aortic dissection; pneumonia; Type I respiratory failure; hypokalemia; hypertensive crisis; myocardial damage; hyperglycemia; acute renal failure
73Y	male	9	21295.3	0	0	0	6	28.6	5.97	2.23	140	508	28.32		53.81		3	Coronary atherosclerotic heart disease
33Y	male	16	18885.5	0	5	0	3	32.4	8.6	3.2	151	69	8.73	316	276.07		2	Acute severe pancreatitis; hyperlipidemic pancreatitis; pneumonia; acute respiratory distress syndrome; metabolic acidosis; gout; fatty liver; hypertension; diabetes; hyperkalemia
52Y	female	9	10026.3	0	0	0	2	36.3		1.91	144	60	4.36		35.73		1	Acute pulmonary embolism; migraine; liver dysfunction
54Y	female	5	8345.19	1	0	0	8	29.2		2.16	141	46	4.61		59.6		3	Multiple infections of pneumonia; novel coronavirus infection; Klebsiella pneumoniae sepsis; septic shock; obstructive jaundice; pancreatic malignancy; hypoalbuminemia; heart failure; hypokalemia; pleural effusion; anemia
73Y	male	10	17175.1	0	0	0	5	26.7	6.78	3.27	139	369	43.33		36.27		1	Gallstones with acute exacerbation of chronic cholecystitis; pneumonia; liver dysfunction; renal insufficiency; hyperkalemia; pleural effusion; gout; anemia; coagulation disorders.
80Y	male	17	47125.9	6	30	0	10	26.4	9.39	3.51	162	319	32.74	345	127.31		10	Hypostatic pneumonia; hypoproteinemic malnutrition
69Y	male	9	18913.9	0	0	0	6	32.6			140	142	9.32		244.1		2	Coronary atherosclerotic heart disease; shock; sepsis; heart failure; myocardial damage; pneumonia; fatigue; hypoalbuminemia; gout; personal history of cerebral infarction; hypertension; acute renal failure; chronic atrial fibrillation
48Y	male	12	22605.4	0	0	0	5	26.3	5.4	1.62	146	86	10.22		58.38		2	Multiple infections of pneumonia; respiratory failure; pleural effusion; acute cholecystitis; rib fracture; femoral fracture; metatarsal fracture; L1 lumbar vertebral fracture; deep vein thrombosis of the lower extremities; mycoplasma infection; coronavirus infection; hypoproteinemia
45Y	male	24	33090.5	0	0	0	1	37.8	5.77	2.31	142	71	4.96		8.75		3	Large-area cerebral infarction; acute non-ST-segment elevation myocardial infarction; cerebellar hemorrhage; hypostatic pneumonia; heart failure; kidney stones; subclavian artery plaque; acquired renal cysts; anxiety state; liver dysfunction.
91Y	female	12	23778.7	1	0	0	1	29	4.72	2.8	145	42	9.56		15.04		3	Small bowel obstruction
56Y	male	10	21904.2	0	7	0	9	37.8	8.63	2.39	137.4	315	17.52		284.43		3	Escherichia coli sepsis; septic shock; liver failure; renal failure; anemia; hyponatremia; hypertension; diabetes; acquired renal cysts; anterior tibial artery stenosis; vertebral artery occlusion; subclavian artery plaque; gout
67Y	male	20	31612.8	0	0	0	8	28		2.22	138	46	5.28		253.26		1	Severe pneumonia; Type I respiratory failure; septic shock; aversion tumor; esophageal malignancy; uvula malignancy; pericardial effusion (non-inflammatory); hypoalbuminemia; first-degree atrioventricular block; pulmonary shadows
61Y	male	14	30133.1	0	0	0	3	35.3	7.43		139.2	55	9.25		37.97		2	Severe pneumonia; respiratory failure; shock; cerebellar atrophy; upper gastrointestinal bleeding; hypoproteinemic malnutrition; hyponatremia; right bundle branch block; other and unspecified conditions; acquired renal cysts; deep vein thrombosis of the lower extremities; anxiety state.
55Y	male	10	45106.3	6	0	0	3	30.2	6.2	2.07	143.3	71	12.13		51.84		5	Severe pneumonia; hypertension
79Y	male	18	35016.8	0	0	0	5	25.2	4.62	2.96	146	204	19.36		35.8		4	Bacterial pneumonia; respiratory failure; acute heart failure; acute renal failure; pulmonary embolism; atrial fibrillation; acute upper gastrointestinal bleeding; malignant lung tumors; hypertension; post-coronary artery stenting status.
43Y	male	6	9751.36	0	8	0	1	31.4	10.61	2.57	137.9	69	6.97		117.67		1	Traumatic subarachnoid hemorrhage; traumatic intracerebral hemorrhage; liver contusion; traumatic retroperitoneal hematoma; calcaneofibular ligament injury; rib fracture; adrenal hemorrhage; inferior vena cava injury; lumbosacral transverse process fracture; kidney stones; lateral malleolus fracture; renal infarction; coronary atherosclerotic heart disease.
66Y	male	14	32080.1	0	0	0	7	23.6	5.74	2.54	143.4	132	13.24		105.36		4	Bacterial pneumonia; Type I respiratory failure; Heart failure; Septic shock; Gastroenteritis; Internal jugular vein thrombosis; Acute renal failure; Hypertension; Lung mass; Hypoproteinemia; Electrolyte disturbances; Pleural effusion
32Y	male	14	23856.5	0	0	1	6	30.3	14.79	2.74	142	420	34.78		250.45		4	Diabetes mellitus with ketoacidosis; acute renal failure; hyponatremia; hypokalemia; hypoproteinemia
66Y	male	5	10431.8	0	0	0	1	37.2	4.71	2.29	140	45	4.81		34.01		2	Acute pancreatitis; heart failure; intestinal obstruction; hypertension; gastric malignancy; history of poliomyelitis; fatigue; coronary atherosclerotic heart disease.
88Y	male	12	24669	0	0	0	10	27.9	6	3.28	144.8	118	8.43		237.45		2	Mycoplasma pneumoniae pneumonia; septic shock; gastroenteritis; myocardial damage; hypoproteinemic malnutrition; hypertension; pulmonary space-occupying lesions; personal history of cerebral infarction; gallstones; simple renal cysts; inguinal hernia; kidney stones.
83Y	female	19	34209.2	1	0	0	0	28.3	5.43	1.73	136	60	4.72		135.75		3	Aortic dissection type A; pericardial effusion (non-inflammatory); hypertension; pneumonia; intermuscular thrombosis of the lower extremities; anemia.
37Y	female	19	82786.9	4	0	0	9	31.7	5.91	1.87	138.7	51	5.83		42.96		7	Acute biliary pancreatitis (severe); sepsis; cholelithiasis with acute exacerbation of chronic cholecystitis; acute pericardial effusion; thrombocytopenia; hypoproteinemic malnutrition; breast hyperplasia; cholelithiasis; leukopenia; hypofibrinogenemia; thyroid nodules.
30Y	male	17	35816.8	0	0	0	1	43.1	6.6		138.5	68	5.71		124.38		4	Acute severe pancreatitis; hypoproteinemia
66Y	female	7	15713.7	0	10	0	5	27.4	5.51	2.56	140	91	9.1		233.09		2	Salmonella gastroenteritis; hyperlipidemia; type 2 diabetes
19Y	male	20	26224.5	4	0	0	4	33.3	4.93	1.88	138.8	129	8.91		123.7		2	Traumatic splenic rupture; traumatic renal artery rupture; traumatic pneumonia; sepsis; viral pneumonia, others; novel coronavirus infection; chest injury; pleural effusion; rib fracture; abdominal injury; traumatic kidney rupture; acute renal failure; splenic infarction.
42Y	male	44	145410	0	0	0	4	31.5		3.03	138	85	7.45		102.49	1	1	Femoral head fracture; patellar fracture; patellar ligament adhesion; hemoperitoneum; novel coronavirus infection; gallbladder injury; rib fracture; pulmonary contusion; radius fracture; tibia fracture; fibula fracture; nasal bone fracture; old radius and ulna fracture.
62Y	male	8	31273.6	0	4	0	5	35	6.69	1.82	141	61	6.03		194.2	0	3	Influenza with pneumonia, other influenza viruses identified; chronic obstructive pulmonary disease with acute exacerbation; type I respiratory failure; dilated cardiomyopathy; coronary atherosclerotic heart disease; cardiogenic shock; heart failure; upper gastrointestinal bleeding; cirrhosis; myocardial damage; pleural effusion; chronic hepatitis B without delta factor; diabetes mellitus.
76Y	female	45	123372	8	0	0	9	33.7	5.55	2.42	154	56	17.16	316	125.69	17	19	Brain contusion; facial soft tissue contusion; heart failure; anemia
58Y	male	3	20912.5	0	0	0	10	20.6	9.8	4.09	132.8	286	8.9		254.24		1	Septic shock; acute cholecystitis; acute renal failure; obstructive jaundice; kidney stones; fatty liver; hypoproteinemia; diabetes; gout; umbilical hernia; acquired renal cysts
74Y	male	22	276779	0	0	0	4	35.6	7.32	2.44	143	332	21		32.33	1	1	Nonrheumatic aortic regurgitation
77Y	male	18	39652.7	4	0	0	3	32.6	6.82	2.57	149	85	12.34	311	176.73		4	Peripharyngeal abscess; parapharyngeal space infection; laryngeal obstruction; septic shock; respiratory failure; tonsillar abscess; mediastinal infection; hypertension
87Y	female	11	23497	0	0	0	4	37.3	4.97	2.49	140	45	3.65		86.5		2	Diazepam poisoning; hydrocephalus; deep vein thrombosis of the lower extremities; pneumonia; hypoproteinemia; rectal malignancy; sinus bradycardia; arteriosclerosis; cerebral ischemic foci; cerebral disc herniation; anemia; electrolyte imbalance; old pulmonary tuberculosis.
74Y	female	54	188299	1	6	0	6	24.8	7.63	2.17	144.3	124	14.64		190.5	7	15	Severe pneumonia; Type I respiratory failure; deep vein thrombosis of the lower extremities; intestinal obstruction; intestinal flora imbalance; electrolyte imbalance; novel coronavirus infection; hyponatremia; type 2 diabetes mellitus; rheumatoid arthritis; Sjögren's syndrome
22Y	male	10	57420.3	1	0	0	5	40.3	5.02	2.41	148	69	9.05	308	119.51	4	5	Traumatic subdural hemorrhage; cerebral contusion; traumatic epidural hemorrhage; traumatic subarachnoid hematoma; temporal bone fracture; occipital bone fracture; sphenoid bone fracture; loss of consciousness; traumatic pneumocephalus; pneumonia; intrahepatic calcifications; ascites; heart failure.
61Y	male	45	148973	8	0	0	12	38.2	5.45	3.64	135	687	37.08		105.37		14	Severe pneumonia; Type I respiratory failure; acute renal failure; septic shock; acute cholangitis; anxiety and depression; sleep disorders; hypertension; premature ventricular contractions; obstructive jaundice; type 2 diabetes mellitus; gallstones; cholestasis.
65Y	male	67	121152	4	0	0	10	25.7		2.88	142.1	296	11.08		238.9	1	3	Multiple malignant tumors in the small intestine
77Y	female	23	136279	0	0	0	2	31.3	6.09	2.14	143	75	8.5		157.09	2	2	Cerebral artery stenosis and stroke; middle cerebral artery stenosis; basal ganglia infarction; viral pneumonia; novel coronavirus infection; severe pneumonia; hypertension; deep vein thrombosis of the lower extremities; rash; anemia; myocardial damage; low-protein malnutrition; hypokalemia
71Y	female	10	65257.9	0	10	0	1	37	7.21	2.46	146	41	6.01		75.86	2	3	Temporo-occipital lobe intracerebral hemorrhage; meningeal hemorrhage; idiopathic interstitial pulmonary fibrosis; Acinetobacter baumannii pneumonia; coronary atherosclerotic heart disease; essential hypertension; type 2 diabetes mellitus.
41Y	male	35	204519	1	0	0	5	43.9		1.89	157	66	8.19	329	206.41	11	13	Iliac artery injury; pubic symphysis fracture; multiple infections of pneumonia; respiratory failure; mandibular body fracture; tongue laceration; sacral fracture; femoral fracture; elbow dislocation; ulnar fracture; radius fracture; foot fracture; alcoholic encephalopathy.
71Y	male	9	26555.2	0	0	0	3	28.5		1.9	142	139	8.05		218.46	1	2	Traumatic splenic rupture; hemorrhagic shock; radius fracture; atlas fracture; rib fracture; kidney contusion; hypertension; hypoproteinemia; thoracic vertebral fracture; pneumothorax; ulna fracture; metacarpal fracture; cervical disc herniation.
45Y	male	15	87852.3	0	0	0	4	44.6	5.95	2.95	149	108	12.15	304	94.68	8	9	Basal ganglia hemorrhage; pulmonary embolism; type I respiratory failure; hemiplegia; hypertensive crisis; intermuscular thrombosis of lower extremities; essential hypertension; hypoalbuminemia; lung mass; gallstones
25Y	female	16	142948	0	0	0	1	37.1	5.11		141	42	3.33		77.83	6	8	Temporal lobe hemorrhage; arteriovenous malformation of the brain; brain herniation; respiratory failure; pneumonia
77Y	male	40	114679	8	0	0	2	34.9		2.58	142	117	8.31		114.02		2	Malignant tumors of the bile ducts; secondary malignant tumors of the hilar lymph nodes; obstructive jaundice; deep vein thrombosis of the lower extremities; bile duct dilatation; elevated CA199; hypertension; portal vein thrombosis; abdominal infection; ascites; pleural effusion; postoperative biliary tract infection; hypoproteinemia
72Y	male	22	44529.7	0	0	0	12	35.2	4.89	3	142	87	6.63		82.44	1	1	Malignant tumors of the hilar bile duct; gallstones with chronic cholecystitis; obstructive jaundice; intestinal adhesions; malignant liver tumors
68Y	female	26	40204.8	0	4	0	9	36.4	7.66		140	64	4.4		102.71	1	2	Undetermined tumor in the cardia; coronary atherosclerotic heart disease; post-coronary artery bypass grafting status; type 2 diabetes; hypokalemia; hypertension
76Y	male	20	68687.5	8	10	0	8	29.4		2.02	142	112	72.08		131.74		2	Multiple infections of pneumonia; respiratory failure; sepsis; hypertension; diabetes; interphalangeal joint dislocation; acromion fracture; clavicle fracture; transverse process fracture of the cervical vertebrae; deep vein thrombosis of the lower extremities; pulmonary hypertension; low-protein malnutrition; hyponatremia
84Y	male	26	29152.3	0	0	0	3	31.2		3.19	143.6	201	21.45		67.12		1	Removal of T-tube; abdominal pain; hypertension; hypoproteinemia; unilateral inguinal hernia; anemia; gout
65Y	female	13	57779.6	0	0	0	6	40	4.87	1.92	152	35	5.17	312	149.36	2	4	Traumatic subdural hemorrhage
71Y	male	22	35374.7	0	5	0	3	43.4	6.21	2.66	138	80	6.7		33.03	1	1	Malignant prostate tumor; primary hypertension; old myocardial infarction; coronary atherosclerotic heart disease; type 2 diabetes mellitus
60Y	female	13	49506.4	0	0	0	1	38.5	5.46	1.86	146	55	5.55		6.52	1	1	Rupture of aneurysm in the distal segment (A2-A5) of the anterior cerebral artery with subarachnoid hemorrhage
57Y	female	19	81503.4	8	0	0	3	35.3	5.97	2.23	142	62	7.75		156.93		7	Basal ganglia hemorrhage; secondary intraventricular hemorrhage; meningeal hemorrhage; staphylococcal pneumonia; respiratory failure; urinary tract infection; hypertension; coma
57Y	male	35	85278.4	8	1	0	10	34.8			138	49	8.27		287.54		7	Staphylococcal pneumonia; mitochondrial encephalomyopathy with hyperlactatemia and stroke-like episodes; respiratory failure; type 2 diabetes; epilepsy; coronary atherosclerotic heart disease; recovery period from cerebral infarction; intestinal obstruction; myocardial damage; hypofibrinogenemia; cerebral infarction; hyponatremia; hypokalemia
61Y	male	11	24487.7	0	0	0	3	45		2.26	145	87	15		161		1	Peritonsillar abscess; parapharyngeal space infection; post-thyroidectomy; hypertension
67Y	male	41	173611	8	14	0	14	28.2		2.9	139	148	21.85		229.97	2	9	Artificial heart valve malfunction; septic shock; subacute bacterial endocarditis; heart failure; pulmonary hypertension; intestinal flora imbalance; acute urticaria; pulmonary shadows; mycoplasma pneumoniae pneumonia; hypoalbuminemia; diabetes mellitus
60Y	male	22	84243.5	0	0	0	3	43.7	5.76	2.84	143	74	7.77		132.98	5	6	Traumatic subdural hemorrhage; traumatic subarachnoid hemorrhage; traumatic subdural hematoma; respiratory failure; pneumonia; essential hypertension; other heart valve replacements; malignant tumor in the lower lobe of the left lung.
79Y	male	50	95179.4	0	30	0	5	27.2	6.95	2.65	148.8	860	53.43	317	176.44		7	Acute renal failure; rhabdomyolysis; pneumonia; hypertension; heart failure; prostate cancer; soft tissue disorders of the hand; post-renal surgery; hypoproteinemic malnutrition; type 2 diabetes mellitus
65Y	male	30	182997	0	0	0	2	36.8		2.16	145.4	89	5.75		225.62		2	Thoracic aortic ulcer; carotid artery stenosis; cerebral infarction; personal history of cerebral infarction; hypertension
56Y	male	31	219219	8	0	0	11	35.4	5.43	1.99	145	459	30.45		183.97	10	11	Aortic dissection type B; acute renal failure; hypertension; severe pneumonia; septic shock; hypokalemia; hyperuricemia; sepsis; low-protein malnutrition; bacterial enteric infection; intestinal obstruction; metabolic acidosis; respiratory failure
76Y	male	8	41764.1	0	0	0	1	36.8	5.2	2.03	140.1	61	10.3		71.69		1	Cervical disc herniation with myelopathy
60Y	male	20	105076	0	0	0	3	42.2	6.33	2.71	144	85	8.87		170.33	3	4	Traumatic intracerebral hemorrhage; cerebral contusion; traumatic subarachnoid hematoma; traumatic subdural hemorrhage; respiratory failure; severe pneumonia; traumatic brain herniation; clavicle fracture; subcutaneous hematoma; temporal bone fracture; pneumothorax; rib fracture; hypertension
78Y	male	75	277492	0	10	0	12	33	6.7	2.28	158	188	22.75	342	166.27	12	20	Viral pneumonia, others; novel coronavirus infection; type I respiratory failure; pulmonary embolism; sepsis; septic shock; pulmonary aspergillosis, others; Parkinson's disease; diabetes; anxiety state; moderate anemia; hypoproteinemic malnutrition; deep vein thrombosis of the lower extremities.
55Y	male	37	134776	0	1	0	7	39.8	5.94	2.58	158	110	15.45	327	88.98	22	22	Temporal lobe meningioma; cerebellar hemorrhage; respiratory failure; intraventricular hemorrhage; subarachnoid hemorrhage secondary to cerebral hemorrhage; hemorrhagic cerebral infarction; hydrocephalus; pulmonary shadow; essential hypertension; type 2 diabetes mellitus; intermuscular thrombosis of the lower extremities; post-thyroidectomy
65Y	male	21	63485.6	1	1	0	6	37.9	5.86	2.35	143	77	7.9		118.96	2	3	Pulmonary granuloma; pleural adhesions; postoperative pleural hemorrhage
82Y	male	15	29168	0	0	0	4	37.2	5.56	2.11	142	59	4.7		60.08	1	2	Subacute non-traumatic subdural hematoma; subdural effusion; hypertension; old cerebral infarction; hypostatic pneumonia; influenza with other manifestations, virus not identified; chronic hepatitis B; prostate disease; encephalomalacia.
86Y	male	27	75278	0	0	0	7	18.7	5.16	2.35	148	78	8.92	306	189.45	9	11	Traumatic subarachnoid hemorrhage; cerebral contusion; respiratory failure; pneumonia; common bile duct stones with acute suppurative obstructive cholangitis; gallstones with cholecystitis; hypoproteinemia; hypokalemia; gastric injury; skull fracture; mitral regurgitation; mitral valve prolapse; Alzheimer's disease
70Y	female	28	162957	0	12	0	8	32.6	8.98	2.31	143	65	15.41		140.78		6	Cerebral artery stenosis and stroke; coronary atherosclerotic heart disease; middle cerebral artery stenosis; post-lumbar spine surgery; heart failure; NYHA class III heart failure; coronary artery myocardial bridging; pulmonary infection; diabetes; hypertension; lower extremity deep vein thrombosis; lower extremity arterial occlusion; vertebral artery stenosis
57Y	male	29	40512.8	0	0	0	0	30	4.67	1.8	138	92	12.02		37.1	1	2	Benign mesenteric tumor; ascites; liver cyst; abdominal pain
63Y	male	33	53690.1	8	0	0	1	37.6	5.19	2.35	140.3	117	8.12		276.51	1	3	Traumatic small bowel rupture; acute diffuse peritonitis; severe pneumonia; influenza; malignant lung tumor; sepsis; atherosclerosis; acute upper gastrointestinal bleeding; hypoproteinemia; femoral vein thrombosis.
54Y	male	20	106275	1	0	0	2	28.7	5.65	1.62	137	55	6.55		138.47	2	4	Open fractures of the tibia and fibula; pelvic fractures; lumbosacral transverse process fractures; lumbar vertebral fractures
66Y	female	21	247754	1	0	0	4	39	5.77	2.36	141.7	70	11.8		132.99	4	4	basilar artery aneurysm
73Y	male	11	72838.5	0	0	0	1	37.4	5.39		144	75	5.79		118.6	1	2	Aortic ulcer; Parkinson's disease; upper extremity deep vein thrombosis; cerebral ischemia; lower extremity arteriosclerosis obliterans; hypertension; acquired renal cysts; carotid artery stenosis; atherosclerosis; thyroid nodules; sleep disorders
73Y	male	9	153028	0	0	0	3	40.1	5.43	2.03	140	49	8.61		113.79	1	3	Cerebral arteriovenous malformation with subarachnoid hemorrhage
78Y	female	18	64765	0	0	0	4	27.8		1.97	143	65	6.79		232.21	1	1	Malignant tumor of the anterior bladder wall; chronic cervicitis; endometrial atrophy; essential hypertension; severe protein-energy malnutrition; adhesive intestinal obstruction; hyperlipidemia
79Y	male	28	49699.9	0	10	0	4	33		2.17	141.8	124	7.17		169.2	1	1	Damage caused by bladder enlargement across malignant tumors; prostate cancer; hemorrhagic shock; ureteral stones; anemia; type 2 diabetes; cerebral infarction.
61Y	male	17	96921.5	1	0	0	5	33.5	5.48	2.02	160	118	14.2	328	185.94	7	10	Traumatic subdural hemorrhage; severe pneumonia; traumatic brain herniation; traumatic subarachnoid hemorrhage; traumatic epidural hemorrhage; cerebral contusion; occipital bone fracture; hypernatremia; parietal bone fracture; temporal bone fracture; cerebral infarction.
41Y	male	4	15367.5	0	0	0	2	38.4	5.25	2.05	139	61	8.74		24.75	1	2	nosebleed
63Y	female	26	107934	0	0.1	0	4	43.9		3.07	165	67	17.27	342	269.5	2	5	Basal ganglia infarction; respiratory failure; deep vein thrombosis of the lower extremities; atrial fibrillation; hypertension; pneumonia; diabetes
71Y	male	24	38194.5	8	8	1	4	29.4	9.88	3.31	152.9	130	6.93	342	67.39		2	Bronchopneumonia; type 2 diabetic ketoacidosis; cerebral infarction; hypertension; coronary atherosclerotic heart disease; arteriosclerosis; urinary tract infection; hydronephrosis; cholecystitis; sinus bradycardia; pituitary cyst; thyroid nodules; benign prostatic hyperplasia
68Y	male	21	47884.9	0	0	0	6	37.9	5.42	2.54	142	81	6.57		28.74		6	Coronary atherosclerosis; adrenocortical insufficiency; heart failure; pneumonia; hyponatremia; unilateral inguinal hernia; personal history of gastric malignancy; low-protein malnutrition; hypokalemia; carotid artery stenosis
76Y	female	22	75524	6	3	0	7	25.7	7.08	2.24	152	413	30.58	316	13.54		6	Chronic obstructive pulmonary disease with acute exacerbations
77Y	female	21	155295	0	6	0	8	31.3	5.51	2.2	155	318	57.07	315	122.27	11	12	Carotid artery occlusion leading to cerebral infarction; frontal lobe hemorrhage; basal ganglia hemorrhage; secondary intraventricular hemorrhage; cerebral parenchymal hemorrhage followed by subarachnoid hemorrhage; severe pneumonia; hypertension; anemia; coronary atherosclerotic heart disease; fatigue; diabetes.
67Y	male	16	37214.9	0	3	0	11	29.4	5.29	2.19	147	77	12.67		187.96		5	Hypostatic pneumonia; septic shock; respiratory failure; facial soft tissue contusion; hypertension; symptomatic epilepsy [secondary epilepsy]; gallstones; acquired renal cysts; old rib fractures; severe pneumonia; hypoalbuminemia; intermuscular thrombosis of the lower extremities; thrombocytopenia
74Y	female	34	120455	8	0	0	10	37	7.64	2.52	149	109	14.11	318	163.82	12	15	Severe pneumonia; respiratory failure; rickettsial disease; acute cholangitis; septic shock; heart failure; atrial fibrillation; hypertension; posterior cerebral artery stenosis; deep vein thrombosis of the lower extremities; diabetes mellitus; pleural effusion; subclavian artery plaque.
65Y	male	27	113000	1	0	0		36	5.36	2.14	159	239	34.99	338	290.14		25	Viral pneumonia; novel coronavirus infection; respiratory failure; septic shock; hypoproteinemic malnutrition; intracranial hemorrhage (non-traumatic); hyperkalemia; pressure sores in pressure areas; deep vein thrombosis of the lower extremities.
66Y	female	7	21290.8	1	0	0	7	21.7	5.75	2.76	151	170	7.13	307	35.31	1	1	Severe pneumonia; respiratory and cardiac arrest; respiratory failure; acute heart failure; hypertension; cerebral infarction; myocardial damage; upper gastrointestinal bleeding; moderate anemia; thrombocytopenia; skin contusion; sinus tachycardia; systemic lupus erythematosus
45Y	female	17	122656	8	0	0	7	34	5.29	1.79	140	35	5.67		74.12	9	16	Subarachnoid hemorrhage secondary to cerebral parenchymal hemorrhage; brain herniation; hypoproteinemic malnutrition; pneumonia; shock; sequelae of hypoxic-ischemic encephalopathy; cerebral edema; hypoglycemic coma encephalopathy; hyponatremia; gastrointestinal bleeding; anemia; bacteremia.
77Y	male	18	67773.9	0	0	0	8	32.2	5.71	2.65	147	121	13.99		144.68	6	6	Multiple infections of pneumonia; novel coronavirus infection; aspergillosis; viral pneumonia; low-protein malnutrition; respiratory failure; hypertension; hypokalemia; atherosclerosis; acute renal failure
70Y	male	4	147302	1	10	0	2	40.8	8.02	3.05	165.2	139	8.42	361	340.21	4	4	Cerebral infarction caused by occlusion or stenosis of cerebral arteries; cerebral herniation; middle cerebral artery occlusion; internal carotid artery occlusion; respiratory failure; pneumonia; hypokalemia; hypertension; diabetes; shock; meningeal hemorrhage
81Y	male	13	75719.1	1	0	0	13	29.6	5.64	2.04	157	134	28.01	315	221.48	6	4	Thalamic hemorrhage; Acinetobacter baumannii pneumonia; respiratory failure; novel coronavirus infection; cataract; hypoalbuminemia; hypertension; acute renal failure
61Y	male	7	27938.3	1	20	0	7	23.6	5.91	3.14	140	1117	21.18		168.54		3	Acute ST-segment elevation myocardial infarction; upper gastrointestinal bleeding
81Y	female	13	46816.9	8	0	0	9	31.5	7.59	2.72	169	514	34.97	343	154.38	1	11	Severe pneumonia; respiratory failure; heart failure; sepsis; atrial fibrillation; metabolic acidosis; femoral fracture; rib fracture; low-protein malnutrition; acquired renal cysts; cerebral atrophy; gallstones; lower gastrointestinal bleeding.
89Y	male	7	19983.4	6	0.1	0	12	25.6	7.71	1.89	145.8	92	14.07		160.42	1	1	Severe pneumonia; respiratory failure; hypoproteinemic malnutrition; urinary tract infection; complete right bundle branch block; hypertension; sleep disorders; diabetes mellitus
94Y	female	42	333663	0	0	0	4	31.2	5.58	2.74	152	164	38.76	312	158.27	27	27	Severe pneumonia; respiratory failure; heart failure; acute renal failure; fungal urinary tract infection; atrial fibrillation; hypertension; malnutrition; hypoproteinemia; anemia; epilepsy; premature atrial contractions (PACs); postmenopausal osteoporosis
71Y	female	3	34505.5	0	3	0	4	42.6	7.36	2.82	136	56	4.79		97.71	2	2	Hemorrhagic cerebral infarction; cerebral herniation; respiratory failure; atrial fibrillation; hypoalbuminemia; bronchiectasis with infection; hypertension; diabetes; myocardial damage.
89Y	male	6	19114.1	4	0	0	8	26.1	5.82	2.74	148	181	23.62	311	214.85	5	5	Severe pneumonia; Type I respiratory failure; septic shock; heart failure; prostate cancer; atherosclerosis; successful resuscitation from cardiac arrest; personal history of cerebral infarction; tracheal mass; lower extremity arterial stenosis; low-protein malnutrition; myocardial damage; elevated CA199.
76Y	male	23	107617	1	10	0	3	36.4	7.63	3.19	153	110	17.49	325	157.48	11	21	Brain contusion; pneumonia with multiple infections; respiratory failure; traumatic subarachnoid hemorrhage; traumatic subdural hemorrhage; shock; epilepsy; Parkinson's disease; diabetes; rib fracture; occipital fracture; mild anemia; complete right bundle branch block
75Y	male	8	55995.6	0	0	0	4	33.1	5.66	2.22	146	82	7.74		192.42	3	3	Brain abscess; pneumonia; respiratory failure; deep vein thrombosis of the lower extremities; chronic inflammatory demyelinating polyneuropathy; chronic hepatitis B; hypertension; gastritis
89Y	male	8	29315	0	0	0	9	36.4		2.28	155	295	53.46	323	248.37		3	Brain contusion; traumatic intracerebral hemorrhage; severe pneumonia; respiratory failure; acute heart failure; femoral fracture; rib fracture; shock; hyperlactatemia; acute renal failure; hyperkalemia; skin contusion
87Y	female	9	36012.3	0	15	0	3	35.9	10.91	3.57	158	148	16.67	337	80.13		8	Acute myocardial infarction; heart failure; arteriosclerosis
69Y	male	11	48578.6	0	0	0	6	26	7.41	2.22	157	97	16.62	327	99.02	11	11	Viral pneumonia; septic shock; novel coronavirus infection; respiratory failure; hypernatremia; myocardial damage; post-coronary artery stenting status; hypoproteinemic malnutrition; elevated carcinoembryonic antigen (CEA); hypertension; hypoproteinemia
73Y	male	4	34857.2	6	0	0	14	22.5	10.13	4.54	153.3	502	37.35	339	251.21	4	4	Viral pneumonia; novel coronavirus infection; respiratory failure; septic shock; urinary tract infection; metabolic acidosis; hyperlactatemia; acute renal failure; type 2 diabetes mellitus; hypoalbuminemia; hypoproteinemic malnutrition; hypokalemia; hypernatremia
64Y	male	14	67501.4	1	0	0		34.4	5.53	2.41	144	58	8.35		125.58	4	14	Pseudomonas aeruginosa pneumonia; respiratory failure; meningitis; epilepsy; hyponatremia; bronchiectasis with infection; hypoproteinemic malnutrition; rheumatoid arthritis
71Y	female	11	61180	0	10	0		23.5	8.32	2.55	151.7	88	11.84	325	52.96	8	11	Viral pneumonia; novel coronavirus infection; type I respiratory failure; coma; low-protein malnutrition; diabetes; anemia; deep vein thrombosis of the lower extremities; heart failure; hypertension; upper gastrointestinal bleeding
61Y	male	10	69413.4	0	0	0		23	6.81	5.86	148.5	130	28.9	324	20.93	10	10	Viral pneumonia; novel coronavirus infection; type I respiratory failure; thrombocytopenia; respiratory and cardiac arrest; acute heart failure; liver failure; shock; chronic obstructive pulmonary disease; type II respiratory failure; pulmonary heart disease; ventricular tachycardia; hyponatremia
83Y	female	13	67458.8	0	0	0		37	5.4	1.74	160.4	49	13.11	331	299.51	9	13	Ruptured cerebral aneurysm with subarachnoid hemorrhage; severe pneumonia; acute respiratory failure; shock; cerebral ischemic foci; hypoalbuminemia; emphysema; deep vein thrombosis of the lower extremities; posterior communicating artery aneurysm.
56Y	male	1	5423.67	0	7	0	8	40.7	11.8	3.79	145	80	5.52		5.11	1	1	Cerebral parenchymal hemorrhage secondary to subarachnoid hemorrhage; respiratory and cardiac arrest; pneumonia; frontal and maxillary sinusitis; hyperlactatemia; type 2 diabetes; hypertension
77Y	female	2	8604.77	0	0	0	17	25.3	7.29	4.82	173	29	51.79	357	150.87		2	Viral pneumonia; adrenal tumor; hypertension
77Y	male	10	70851.2	0	0.2	0	11	26.7	6.99	2.8	164	96	21.09	348	350.48		10	Viral pneumonia; novel coronavirus infection; respiratory failure; septic shock; aspiration pneumonia; personal history of cerebral hemorrhage; hypertension; type 2 diabetes; deep vein thrombosis of the lower extremities; anemia; gallstones; frontal and maxillary sinusitis; mastoiditis
66Y	male	11	60299.5	0	0	0	9	27.4	6.67	1.96	145	80	16.08		150.96	11	11	Fungal pneumonia; liver dysfunction
69Y	male	1	4618.73	0	0	0	8	37.6	5.75	4.06	136.01	121	8.11		0.51	1	1	Herbicide poisoning; respiratory failure; multiple organ failure; shock; metabolic acidosis; depression; pneumonia; hypokalemia; hyperlactatemia; scalp contusion
80Y	female	14	65968.9	4	0	0	6	25.2	6.23	1.56	149	187	29.12	315	249.53	4	5	Viral pneumonia; Type I respiratory failure; Novel coronavirus infection; Septic shock; Hyperlactatemia; Acute myocardial infarction; Myocarditis; Acute renal failure; Hypoproteinemia; Hypoprotein malnutrition; Hyperkalemia; Hypernatremia; Heart failure
70Y	male	2	18831.1	0	0	0	8	29.4	6.41	3.31	140	965	27.82		45.04	0	2	Severe pneumonia; type II respiratory failure; respiratory acidosis; tricuspid regurgitation; acute heart failure; Killip class III; hyperkalemia; metabolic acidosis; hyponatremia; ascites; hydronephrosis; pulmonary bullae; gastric malignancy
90Y	female	2	8288.94	4	0	0	4	28.2	5.65	2.3	139.8	129	13.25		302.5		2	Sigmoid colon perforation; septic shock; acute peritonitis; pelvic effusion; acute renal failure; hypoproteinemia; heart failure; liver cysts; acquired renal cysts; metabolic acidosis; elevated carcinoembryonic antigen (CEA); pulmonary bullae
75Y	male	6	25092.8	1	0	0	10	42.8	5.65	2.51	166	198	8.59	340	297.69	6	6	Meningeal hemorrhage; pneumonia; respiratory failure; brain herniation; shock; deep vein thrombosis of the lower extremities; abnormal blood chemistry; hypertension; arrhythmia; arteriosclerosis; diabetes insipidus; hypernatremia; atrial fibrillation.
74Y	male	2	15153.6	0	0	0	3	21.4	5.71	2.04	140.4	35	8.06		41.04	2	2	Malignant pharyngeal tumor; respiratory failure; hemorrhagic shock; anemia; diffuse interstitial lung disease; novel coronavirus infection; elevated tumor markers; sinus bradycardia; hypokalemia; stress-induced hyperglycemia; hypoproteinemia
89Y	male	7	28995.8	0	5	0	11	32.1	5.49	2.54	148	163	20.62	312	215.21	7	7	Severe pneumonia; respiratory failure; hypoxic-ischemic encephalopathy; septic shock; prostate cancer; pleural effusion; hypokalemia; symptomatic epilepsy [secondary epilepsy]; type 2 diabetes mellitus; osteoporosis; aortic calcification; post-pancreatectomy condition; chronic pancreatitis
79Y	male	7	135054	1	10	0	10	32		2.88	168	272	11	356	264	7	7	Cerebral artery occlusion stroke; frontotemporal-occipital lobe hemorrhage; non-traumatic subdural hematoma; brain herniation; respiratory failure; acute myocardial infarction; atrial fibrillation; severe pneumonia; shock; diabetes mellitus; acute renal failure; hypernatremia; hypertension.
71Y	male	24	223388	0	0	0	6	35	6.27	2.5	161	132	37	346	247	23	24	Cerebral artery occlusion: cerebral infarction; frontotemporal-parietal-occipital lobe hemorrhage; severe pneumonia; respiratory failure; cerebral edema; cerebral herniation; hypertension; deep vein thrombosis of the lower extremities; elevated tumor markers; hypofibrinogenemia; thrombocytopenia; atherosclerosis.
28Y	male	7	111878	0	0	0	10	22	5.27	1.32	197	214	13	412	297	7	7	Multiple intracerebral hemorrhages; traumatic subdural hematoma; traumatic epidural hematoma; traumatic subarachnoid hemorrhage; respiratory failure; brain herniation; severe pneumonia; cerebral contusion; facial bone fracture; skull fracture; hypoproteinemia; hypernatremia; hypofibrinogenemia
86Y	male	2	84321.5	0	0	0	8	31		2.7	135	77	7		5	2	2	Cerebral infarction caused by occlusion or stenosis of cerebral arteries; intracerebral hemorrhage in the cerebral hemisphere; brain herniation; pneumonia; respiratory failure; internal carotid artery occlusion; hypoproteinemic malnutrition; complete right bundle branch block; hypertension.
86Y	female	5	193979	0	0	0	14	24	5.56	1.6	177	254	10	360	210	4	5	Traumatic iliac artery rupture
77Y	male	13	177058	0	0	0	13	20	5.6	2.02	173	205	27	370	273	13	13	Multiple intracerebral hemorrhages; multiple cerebral contusions and lacerations; brainstem injury; respiratory failure; sepsis; severe pneumonia; cerebral herniation; septic shock; hypertension; pleural effusion; traumatic subarachnoid hemorrhage; traumatic coagulopathy; hypofibrinogenemia
82Y	female	4	26051.4	0	0	0	9	31	4.9	2.47	145	63	5.6		67	4	4	H1N1 influenza pneumonia; type II respiratory failure; heart failure; hypoxic-ischemic encephalopathy; epilepsy; metabolic acidosis; hypertension; low-protein malnutrition; renal mass; mediastinal mass; elevated tumor markers; personal history of cerebral hemorrhage.
60Y	female	6	114295	1	0	0	6	18			141	71	21		40	1	6	Ruptured liver cancer with hemorrhage; decompensated cirrhosis following hepatitis B; chronic hepatitis B; gastrointestinal bleeding; pneumonia; respiratory failure; acute liver failure; shock; moderate anemia; heart failure; ascites; coagulation disorders; hypoproteinemic malnutrition.
77Y	male	1	10004.7	0	4	0	12	35	5.96	3.86	138	192	8		156	1	1	hypoxic-ischemic encephalopathy
72Y	male	8	96067.6	0	0	0	4	36	6.3	2.2	152	98	7.9	324	182	7	8	Vertebral artery occlusion; cerebral infarction; brainstem infarction; Klebsiella pneumoniae pneumonia; respiratory failure; pleural effusion; hypernatremia; hypoproteinemic malnutrition; sinus bradycardia; premature atrial contractions; pulmonary masses; emphysema; atherosclerosis; hypertension
65Y	female	40	414506	0	0	0	1	22	5.12	1.8	144	61	10		163	9	40	Pelvic fracture; pubic symphysis fracture; respiratory failure; traumatic subarachnoid hemorrhage; hemorrhagic shock; traumatic wet lung; lumbosacral transverse process fracture; surgical neck fracture of the humerus; rib fracture; deep vein thrombosis of the lower extremities; thoracic vertebral fracture; pelvic effusion; scalp hematoma
21Y	male	1	53391.2	0	0	0	11	18			160	127	6.9	334	2	1	1	Cerebral parenchymal hemorrhage secondary to subarachnoid hemorrhage; cerebral contusion; cerebral herniation; acute heart failure; acute leukemia; thrombocytopenia; coagulation dysfunction; successful resuscitation from cardiac arrest; metabolic acidosis.
72Y	female	3	36973.8	0	0	0	9	26	4.35	2.1	150	159	5.3	353	126	3	3	Frontotemporal-parietal lobe intracerebral hemorrhage; respiratory failure; intraventricular hemorrhage; brain herniation; pulmonary embolism; shock; hyponatremia; hypofibrinogenemia; diaphragmatic herniation; depressive state; hyperkalemia; hypernatremia; metabolic acidosis
67Y	female	10	45355.9	0	6	0	7	36	8.25	2.2	155	103	12	344	121	5	10	Large-area cerebral infarction; hypostatic pneumonia; respiratory failure; acute heart failure; pleural effusion; coronary atherosclerotic heart disease; hypertension; diabetes; fatigue; thrombocytopenia; torsades de pointes; hypernatremia; latent syphilis
49Y	male	1	10559.7	0	0	0	8	30		2.6	139	106	11		190	1	1	Cerebral artery occlusion leading to cerebral infarction; respiratory failure; infective endocarditis vegetations; brain herniation; heart failure; acute coronary syndrome; myocarditis; hypokalemia; myocardial damage; hyperuricemia.
56Y	male	2	25306.2	0	0	0	10	31			144	128	8.3		277	2	2	Pesticide poisoning; severe pneumonia; respiratory failure; acute renal failure; metabolic acidosis; hyperkalemia; shock; myocardial damage; thrombocytopenia; hypofibrinogenemia; hyperlactatemia
50Y	male	12	61918.8	0	0	0	12	36	5.8	3	160	496	26	330	260	12	12	Brainstem hemorrhage; myocardial damage
78Y	male	2	39179.8	0	3	0	7	26	5.3		143	312	10		195		2	Severe pneumonia; septic shock; acute renal failure; multiple organ failure; moderate anemia; hypokalemia; diabetes mellitus; low-protein malnutrition; gallstones; prostate cancer; hypertension; myocardial damage.
55Y	male	12	101052	0	0	0	10	32			141	79	7.7		105	11	12	Basilar artery occlusion leading to cerebral infarction; respiratory failure; acute heart failure; severe pneumonia; atrial fibrillation; hypertrophic cardiomyopathy; myocardial damage; hypoproteinemic malnutrition.
58Y	male	3	48341.6	1	0	0	10	26	4.67	1.5	157	81	5	322	157	3	3	Basal ganglia hemorrhage; brain herniation; pneumonia; cerebral hematoma; meningeal hemorrhage; hypertension; hypokalemia; hypoproteinemia; hypofibrinogenemia
76Y	male	8	34083.7	0	0	0	7	27	5.17	2.18	149	404	14		215		8	Hypostatic pneumonia; urinary tract infection; septic shock; acute renal failure; acute heart failure; hydrocephalus; epilepsy; chronic subdural hematoma; pleural effusion; low-protein malnutrition; hypokalemia; personal history of cerebral hemorrhage.
71Y	male	14	166105	1	0	0	10	34	4.9	2.1	171	280	23	351	228	14	14	Cerebral infarction caused by cerebral artery thrombosis; cerebral herniation; respiratory failure; heart failure; internal carotid artery occlusion; anterior cerebral artery occlusion; Acinetobacter baumannii pneumonia; atrial fibrillation; thrombocytopenia; acute renal failure; central diabetes insipidus; contact dermatitis; hypernatremia.
89Y	male	13	55856.7	0	0	0	13	28	4.7	4	156	128	19	308	151	5	13	Acinetobacter baumannii pneumonia
80Y	female	15	170891	1	0	0	9	36	4.9	2.2	157	109	14	324	121	15	13	Ruptured middle cerebral artery aneurysm with subarachnoid hemorrhage; heart failure; respiratory failure; bacterial pneumonia; colon cancer; neurogenic shock; hypertension; fatigue; myocardial damage; cerebral hematoma; cerebral infarction; bacteremia; anemia.
24Y	male	2	128344	0	0	0	8	31	5.3	3.1	141	354	13		37	2	2	rupture of congenital aortic sinus aneurysm
83Y	female	7	96280.8	0	0	0	2	41		2.8	144	76	12		35	6	7	Cerebral artery occlusion leading to cerebral infarction; subarachnoid hemorrhage of the middle cerebral artery; cerebral hematoma; severe pneumonia; respiratory failure; atrial fibrillation; deep vein thrombosis of the lower extremities; pleural effusion; non-inflammatory pericardial effusion; hypertension; gallstones; malignant colon tumors; bacteremia.
69Y	male	12	40025.3	0	5	0	7	26	9.9	2.3	144	63	10		36		12	Acinetobacter baumannii pneumonia; chronic obstructive pulmonary disease with acute exacerbation; type II respiratory failure; heart failure; myocardial damage; anemia; hypertension; acquired renal cysts; diabetes; ureteral stones; kidney stones; hypoproteinemic malnutrition; hyponatremia
69Y	male	5	51553.5	0	0	0	8	30	5.54	2.2	148	360	38		290		5	Aspiration pneumonia; Type II respiratory failure; Chronic obstructive pulmonary disease with acute exacerbation; Novel coronavirus infection; Heart failure; Acute renal failure; Septic shock; Atrial fibrillation; Hypertension; Pleural effusion; Hyperlactatemia; Hypoprotein malnutrition; Coagulation disorders
69Y	male	141	712896	0	0	0	4	28	8.55	3.1	142	248	35		275	26		Viral pneumonia, others; novel coronavirus infection; type II respiratory failure; septic shock; heart failure; cerebral infarction; gastrointestinal bleeding; hypokalemia; emphysema; deep vein thrombosis of the lower extremities; low-protein malnutrition; elevated carcinoembryonic antigen (CEA); prostate disease
86Y	male	1	8027.43	0	0	0	15	30			147	147	13		211	1	1	Basal ganglia infarction; acute heart failure; respiratory failure; pneumonia; acute renal failure; myocardial damage; hypertension; hypokalemia; low-protein malnutrition
77Y	female	5	44648	0	0	0	10	31	7		158	241	28	331	244		5	Staphylococcal pneumonia; Type I respiratory failure; viral myocarditis; heart failure; septic shock; hypertension; bladder tumor; acute renal failure
73Y	male	18	103000	1	10	0	5	36	7.5		156	241	37	329	84	18	18	Intraventricular hemorrhage; respiratory failure; atrial fibrillation; pneumonia; hypertension; diabetes; novel coronavirus infection; gout
66Y	male	5	116942	0	0	0	5	24	5.9	1.8	159	262	17	338	150	5	5	Cerebral infarction caused by cerebral artery thrombosis
79Y	male	19	115572	0	5	0	10	26	6.5		143	81	13		141	16	19	Viral pneumonia, others; influenza with other respiratory symptoms, other influenza viruses identified.
40Y	female	12	86544.5	8	0	0	11	40	5	1.64	173	75	6.05	354	229	12	12	Traumatic subdural hemorrhage; cerebral contusion; respiratory failure; traumatic pneumonia; cerebral herniation; heart failure; bacteremia; temporal bone fracture; skull fracture; clavicle fracture; traumatic subarachnoid hemorrhage; shock; central diabetes insipidus.
76Y	male	1	6461.05	0	0	0	2	37	5.67	2.4	142	83	5.6		49	1	1	Hemorrhagic cerebral infarction; respiratory failure; shock; hypokalemia
62Y	male	2	10671.6	0	20	0	4	38	5.7	2.53	141	58	4.9		61	2	2	Brainstem hemorrhage; respiratory failure; pneumonia; diabetes
66Y	male	7	109585	0	20	0	11	35	5.7		159	301	14	331	236	7	7	Traumatic intracerebral hemorrhage; diffuse axonal injury; respiratory failure; heart failure; severe anemia; occipital fracture; traumatic shock; renal contusion; chest injury; thoracic vertebral fracture (T9/T10); lumbar vertebral fracture; clavicle fracture; tibia fracture
74Y	male	14	83168.9	0	0	0	8	29		2.5	141	277	26		86		9	Dilated cardiomyopathy [congestive cardiomyopathy]; heart failure; cardiogenic shock; coronary atherosclerotic heart disease; hypokalemia; deep vein thrombosis of the lower extremities; hypoproteinemic malnutrition; post-coronary stent placement status.
59Y	male	2	332521	0	0	0	11	24			159	270	9.7	322	13	2	2	Iliac artery injury
89Y	female	10	67181.6	1	0	0	12	30	5.9	3	162	441	54	334	116		10	Pneumonia; respiratory failure; heart failure; acute renal failure; metabolic acidosis; diabetes; hydronephrosis with kidney stones; hypofibrinogenemia; gastrointestinal bleeding; shock; thrombocytopenia; hypoproteinemic malnutrition; deep vein thrombosis of the lower extremities.
65Y	male	26	181829	0	0	0	6	29	5.8	2.4	161	224	31	334	172	4	26	Pelvic fracture; cerebral contusion; cerebral infarction; severe pneumonia; respiratory failure; heart failure; deep vein thrombosis of the lower extremities; rib fracture; transverse process fracture of the thoracic vertebrae; lower extremity fracture; tibia and fibula shaft fracture; pleural effusion; kidney stones
58Y	male	11	149760	0	0	0	10	30		2.07	183	174	17	358	142	11	11	Traumatic intracerebral hematoma; traumatic subarachnoid hemorrhage; respiratory failure; cerebral contusion; cerebral herniation; severe anemia; atlas fracture; cervical fracture; cervical dislocation; traumatic coagulopathy; hemorrhagic shock; acute renal failure; epilepsy
68Y	female	28	100515	0	0	0	6	31	6.4	1.77	149	89	12	294	99	7	28	Multiple infections of pneumonia; respiratory failure; septic shock; Pseudomonas aeruginosa infection; novel coronavirus infection; gallbladder polyps; hypoproteinemic malnutrition; meningioma
53Y	female	34	347855	6	0	0	1	28		1.55	147	57	10	303	166	18	34	Four or more rib fractures without a first rib fracture
75Y	female	5	95501.7	0	0	0	14	30	5.2	2.95	136	309	17		173	4	5	Sleeping pill poisoning; E. coli sepsis; pneumonia; respiratory failure; heart failure; septic shock; cardiogenic shock; stage 5 chronic kidney disease; polycystic liver disease; gastrointestinal bleeding; thrombocytopenia; hypertension; deep vein thrombosis of the lower extremities.
69Y	female	13	64765.7	0	0	0	3	25		1.6	142	111	16		119	13	13	Multiple infections of pneumonia; type I respiratory failure; novel coronavirus infection; Acinetobacter baumannii infection; low-protein malnutrition; fatty liver; benign uterine tumor; hypertension; post-cholecystectomy condition
33Y	female	25	190603	1	0	0	7	20	4.95	1.3	153	54	8.5	328	85	10	25	Cerebral contusion; bacterial pneumonia; respiratory failure; traumatic acute subdural hemorrhage; traumatic subarachnoid hemorrhage; cerebral herniation; hemorrhagic shock; temporal bone fracture; parietal bone fracture; nasal bone fracture; traumatic coagulopathy; facial injury; abdominal wall soft tissue injury
76Y	female	21	85660.8	1	20	0	12	29		1.8	158	30	9	334	101		12	Acinetobacter baumannii pneumonia; type II respiratory failure; respiratory and cardiac arrest; amyotrophic lateral sclerosis (ALS); myocardial damage; hyponatremia; hypokalemia; anemia; hypoproteinemic malnutrition; hypertension; diabetes mellitus; shock
60Y	male	11	70749.4	1	0	0	11	34	5.1		156	89	7.2	320	190	7	11	Thalamic hemorrhage; cerebral infarction; pneumonia; respiratory failure; heart failure; Wernicke's encephalopathy; shock; emphysema; hypoproteinemia; anemia; hypokalemia; urinary tract infection
47Y	male	3	27319.9	0	0	0	6	34	5.29	1.62	168	63	3.4	349	134	3	3	Basal ganglia hemorrhage; large-area cerebral infarction; Moyamoya disease; cerebral herniation; deep vein thrombosis of the lower extremities; hypernatremia
75Y	female	16	63178.9	0	10	0	6	35	8.6	3.01	145	95	8.9		128	16	16	Hemorrhagic cerebral infarction; Acinetobacter baumannii pneumonia; respiratory failure; heart failure; epilepsy; posterior cerebral artery stenosis; hypoproteinemic malnutrition; type 2 diabetes mellitus; hypertension
50Y	male	10	121037	0	6	0	4	35	9.26	2.7	152	148	17	318	140	10	10	Cerebral infarction caused by cerebral artery thrombosis; respiratory failure; pneumonia; vertebral artery occlusion; basilar artery occlusion and stenosis; fatty liver; diabetes; hypertension; acute bronchitis
61Y	male	10	49462.6	0	0	0	4	28		1.9	165	59	11	343	224		10	Multiple infections of pneumonia; type I respiratory failure; septic shock; aspergillosis pneumonia; Enterococcus faecalis infection; successful resuscitation from cardiac arrest; hypoproteinemic malnutrition; anemia; chronic hepatitis B without delta factor; myocardial damage; hypernatremia; fatigue
76Y	female	3	94555.9	0	0	0	9	32	5.27	2.9	148	359	23	312	150	3	3	Acute exacerbation of chronic heart failure; anemia
52Y	male	12	77893.8	0	0	0	9	37	4.4		136	1123	42	225			12	Severe pneumonia; meningeal hemorrhage; respiratory failure; chronic heart failure; sepsis; brain herniation; thyroid cancer; epilepsy; hemodialysis status; incomplete intestinal obstruction.
37Y	male	3	55434.6	1	0	0	4	40	4.7	2.34	174	247	7.1	372	284	3	3	Rupture of aneurysm in the distal segment (A2-A5) of the anterior cerebral artery with subarachnoid hemorrhage; frontal lobe hemorrhage; severe pneumonia; respiratory failure; intraventricular hemorrhage; brain herniation; acute renal failure; hypernatremia; myocardial damage.
79Y	male	5	57344.7	0	10	0	13	32	7.28		147	291	28	303	66	3	5	Severe pneumonia; respiratory failure; heart failure; acute liver failure; dilated cardiomyopathy; shock; multiple organ dysfunction syndrome; coagulation disorders; pleural effusion; diabetes mellitus; hypoglycemia; drug poisoning; arrhythmia.
43Y	male	17	87151.2	0	0	0	7	29	5.06	2.28	161	166	23	341	168	16	17	Brainstem hemorrhage
68Y	male	11	66723.9	0	0	0	10	40	5.78	2.76	143	94	21		101	11	11	Basal ganglia hemorrhage; pneumonia; respiratory failure; heart failure; hypertension; elevated carcinoembryonic antigen (CEA); coagulation disorders; hypertensive crisis; myocardial damage.
50Y	male	7	29961.8	0	0	0	12	40	5.17	2.23	141	160	13		142	7	7	Basal ganglia hemorrhage; brainstem hemorrhage; brain herniation; respiratory failure; intracranial aneurysm; internal carotid artery dissection; respiratory and cardiac arrest; acute renal failure; shock; hypoalbuminemia; hepatic hemangioma; kidney stones; myocardial damage.
69Y	male	8	115468	0	0	0	10	29	5.77	1.87	150	101	18	309	140	8	8	Pneumonia caused by multiple infections
65Y	male	3	14586.4	0	0	0	9	39	6.1	2.2	165	167	6.8	339	163	3	3	Basal ganglia hemorrhage; brain herniation; respiratory failure; heart failure; shock; hypernatremia; acute renal failure; myocardial damage; hypokalemia
71Y	female	17	86137.3	0	0	0	5	35	5.3	2.47	140	69	13		71	10	17	Cervical spinal cord injury; severe pneumonia; respiratory failure; cervical disc herniation with myelopathy; cervical spinal stenosis; ossification of the posterior longitudinal ligament of the cervical spine; cervical degenerative changes; T11/T12 thoracic vertebral fracture; hypoproteinemia; hypertension; neurogenic shock; lower extremity deep vein thrombosis; sinus bradycardia
82Y	female	3	19245.4	0	0	0	8	33		2.5	141	88	15		23	3	3	Multiple infections of pneumonia; Type I respiratory failure; pulmonary embolism; aspergillosis; candidiasis; interstitial lung disease; deep vein thrombosis of the lower extremities; shock; hypertension; type B aortic dissection.
29Y	female	4	104481	0	0	0	13	35	5.5	2.6	168	199	7.1	390	171	4	4	Encephalitis; severe pneumonia; respiratory failure; cerebral edema; brain herniation; septic shock; acute heart failure; metabolic acidosis; status epilepticus; acute coronary syndrome; myocardial damage; acute renal failure; hypokalemia
89Y	female	33	122713	6	0	0	4	31	6.4		156	81	16	324	107	9	33	Bacterial pneumonia; respiratory failure; pneumothorax; pleural effusion; hypoproteinemic malnutrition; Alzheimer's disease; coronary atherosclerotic heart disease; urinary tract infection; artificial hip joint; hyperkalemia; shock; Pseudomonas aeruginosa infection; Klebsiella pneumoniae infection
70Y	female	27	135094	6	0	0	9	25	5.8	2.1	152	37	10	316	233	24	30	Pneumonia caused by multiple infections
68Y	male	1	6949.12	1	0	0	5	35	7.9	2.6	142	102	9		101	1	1	Traumatic subarachnoid hemorrhage; traumatic subdural hemorrhage; cerebral contusion; severe pneumonia; respiratory failure; frontal bone fracture; temporal bone fracture; skull base fracture; scalp hematoma; facial injury; facial bone fracture; oculomotor nerve injury; lung mass
59Y	male	22	115669	0	0	0	8	30	6.3	1.9	141	559	36	295	236	3	22	Cerebellar hemorrhage; obstructive hydrocephalus; pneumonia with multiple infections; respiratory failure; bronchial asthma; hypertension; lung abscess with pneumonia; urinary tract infection; hyperkalemia; hypoproteinemic malnutrition; hyponatremia; anemia; pleural effusion.
73Y	female	3	27527.2	1	15	0	5	28	5.55	2.17	143	105	11		120	3	3	Acute non-ST-segment elevation myocardial infarction; type I respiratory failure; acute heart failure; cardiogenic shock; pneumonia; anemia; pleural effusion; type 2 diabetes mellitus; hypertension; gallstones; hypoproteinemic malnutrition; sequelae of cerebral infarction.
78Y	female	35	215411	8	0	0	12	20	4.38	1.8	170	234	22	365	150	3	35	Severe pneumonia; hypoglycemic coma; respiratory and cardiac arrest; septic shock; respiratory failure; heart failure; hyponatremia; hypokalemia; hypoproteinemia; acute renal failure; coagulation disorders; hyperlactatemia; myocardial damage.
30Y	male	13	94938.6	0	0	0	5	38	5.4		161	107	12	333	40	12	13	Traumatic subdural hematoma; traumatic subarachnoid hemorrhage; severe pneumonia; cerebral contusion; respiratory failure; occipital fracture; anemia; hypertensive crisis; deep vein thrombosis of the lower extremities; hypernatremia; scalp hematoma
65Y	female	3	64890.9	0	0	0	7	34	5.5	2.3	161	69	5	333	276	3	3	Large-area cerebral infarction; subarachnoid hemorrhage; cerebral herniation; pneumonia; respiratory failure; heart failure; atrial fibrillation; myocardial damage; hypokalemia; hypertensive crisis; hyperlactatemia; hypernatremia; neurogenic shock
42Y	female	2	34593.5	0	0	0	17	31	4.9	2.1	148	113	6		145	2	2	Fulminant myocarditis; sudden cardiac death; cardiogenic shock; respiratory failure; heart failure; ventricular fibrillation; pulmonary edema; hypokalemia; coagulation disorders; hypofibrinogenemia; gastrointestinal bleeding; ischemic liver disease; hypoproteinemia
74Y	female	10	119924	1	10	0	4	31	10.2	3.12	150	252	15		128	10	10	Cerebral artery occlusion (cerebral infarction); severe pneumonia; respiratory failure; heart failure; atrial fibrillation; internal carotid artery occlusion; middle cerebral artery occlusion; anterior cerebral artery occlusion; vertebral artery occlusion; hypertension; diabetes; Parkinson's disease; ischemic cerebral edema
76Y	male	12	63274.6	1	0	0	4	37	5.08	2.6	148	178	36		96	12	12	Basal ganglia hemorrhage; meningeal hemorrhage; cerebral hematoma; severe pneumonia; respiratory failure; cerebral arteriosclerosis; anemia; hypertensive crisis; liver cysts; hypoproteinemia
75Y	male	2	103031	0	0	0	6	41	6.2		140	80	6.3		120	2	2	Cerebral artery occlusion leading to cerebral infarction; meningeal hemorrhage; pneumonia; emphysema; intracranial aneurysm; hypofibrinogenemia; coronary atherosclerotic heart disease; hypertension; post-coronary artery stenting status.
65Y	male	20	240172	1	10	0	6	38	6.28	2.18	158	86	17	332	233	20	20	Traumatic epidural hematoma; traumatic subarachnoid hemorrhage; severe pneumonia; respiratory failure; pulmonary contusion; ankle fracture; skull base fracture; toe fracture; fibular fracture; hypoproteinemic malnutrition; shock; hypernatremia; low T3 syndrome
86Y	female	2	13723.6	0	7	0	7	21	8.15	2.77	152	116	28	342	116	2	2	Severe pneumonia; respiratory failure; respiratory and cardiac arrest; septic shock; acute renal failure; upper gastrointestinal bleeding; coronary atherosclerotic heart disease; hypoalbuminemia; hypertension; type 2 diabetes mellitus; myocardial damage; hyperkalemia; hyperlactatemia
88Y	female	5	37488.3	0	0	0	6	34	6.15		139	672	26		72		5	Pneumonia; Chronic obstructive pulmonary disease with acute exacerbation; Type II respiratory failure; Acute renal failure; Heart failure; Atrial fibrillation; Upper gastrointestinal bleeding; Mild anemia; Pulmonary hypertension; Valvular heart disease; Hypertension; Atherosclerosis; Pleural effusion
65Y	female	8	55515.5	1	4	0	7	34		2.7	147	750	33		151		8	Coronary atherosclerotic heart disease; pneumonia; acute heart failure; acute respiratory failure (type I respiratory failure); acute renal failure; acute coronary syndrome; severe anemia; myocardial damage; lung mass; diabetes; hypertension; hyperkalemia; liver dysfunction.
81Y	male	8	40688.6	0	0	0	6	36	5.5		140	178	15		54	8	8	Chronic obstructive pulmonary disease with acute exacerbations; pneumonia; type II respiratory failure; pulmonary encephalopathy; coronary atherosclerotic heart disease; myocardial damage; hypokalemia; hypertension; hypoproteinemia
44Y	male	4	78842.1	0	0	0	14	29	8.69	3.65	176	149	13	375	312	4	4	Sepsis; septic shock; meningeal hemorrhage; status epilepticus; alcoholic cirrhosis; liver failure; renal failure; coagulation disorders; influenza; thrombocytopenia; metabolic acidosis; hypoproteinemia; alcoholic fatty liver.
71Y	male	3	32727.8	0	0	0	6	33	4.76	2.84	143	1424	39		224		3	Severe pneumonia; uremia; septic shock; coagulation disorders; hyperkalemia; respiratory and cardiac arrest; renal artery occlusion; renal infarction; polycystic kidney disease; kidney stones; hepatic artery aneurysm; old rib fractures; hypoproteinemia
79Y	male	20	82915.2	0	0	0	14	23	5.53	2.38	180	209	23	370	231	13	20	Severe pneumonia; respiratory failure; hypertension; Alzheimer's disease; hypokalemia; hypernatremia; hypoproteinemic malnutrition; acute renal failure; elevated CA125; thrombocytopenia; anemia; shock
20Y	female	8	281317	1	0	0	9	39	5.09	2.02	153	128	8	325	61	8	8	Fulminant myocarditis; severe pneumonia; respiratory failure; acute heart failure; successful resuscitation from cardiac arrest; cardiogenic shock; acute renal failure; ischemic liver disease
68Y	male	17	124136	1	0	0	9	27	5.58		164	99	29	339	75	1	17	Cerebral infarction due to occlusion or stenosis of cerebral arteries; basilar artery occlusion; Acinetobacter baumannii pneumonia; respiratory failure; acute heart failure; ventricular tachycardia; atrial fibrillation; pleural effusion; hypoproteinemia; hypertension; hypoproteinemic malnutrition; influenza with other manifestations, other influenza viruses identified; tongue ulcers.
64Y	male	5	124641	1	0	0	5	40	7.48	2.58	171	229	8.9	367	251	5	5	Cerebral infarction caused by occlusion or stenosis of cerebral arteries; cerebral edema; cerebral herniation; acute myocardial infarction; pneumonia; respiratory failure; heart failure; hypernatremia; shock; hypertensive crisis
85Y	male	2	9708.05	0	20	0	3	33	10.9	3.19	144	82	11		47		2	Acute ST-segment elevation myocardial infarction; heart failure; chronic obstructive pulmonary disease with acute lower respiratory tract infection; hypoalbuminemia; diabetes mellitus; prostate cancer; hypertension; hypokalemia
47Y	female	1	7180.08	0	0	0	5	34	5.6	2.92	155	89	27	334	14		1	Severe pneumonia; septic shock; infectious fever; acute renal failure; hypertension; myocardial damage; low-protein malnutrition; sequelae of cerebral hemorrhage; hypokalemia
70Y	female	10	20877	0	10	0	9	24	6.52	4.5	155	123	15		196		2	Diarrhea, high blood pressure, diabetes
67Y	male	10	24190.7	0	0	0	1	27	6.4	2.3	142	90	9.6		81	1	2	Personal history of abdominal infection and gastric malignancy
58Y	female	13	30482	0	0	0	9	28	5.83	2.8	142	126	10		161		2	Pyelonephritis and sepsis
77Y	male	15	28901.6	0	10	0	1	31	8.13	2.4	142	71	7.7		131		2	fibular fracture
65Y	male	13	127956	0	0	0	1	30		2.8	132	183	10		97	1	1	Aortic dissection
32Y	male	21	159821	0	0	0	0	35		1.9	140	69	4.6		84	1	2	Aortic dissection
57Y	male	15	34649.5	0	0	0	7	34		2.6	140	196	7.8		152	1	2	Cholecystitis and bile duct stones
67Y	female	24	139695	1	0	0	3	32	5.08	1.59	141	40	8.8		100	2	2	Cerebral hemorrhage
38Y	male	45	115809	0	20	0	7	29	8.32	3	140	1328	36		98		3	Uremia, heart failure, pneumonia

## Sheet: 2024Y Clinical Data
Sex	Age	length of stay	Cost	Infection sites within the body: lungs "1", abdominal cavity "2", biliary tract "3", bloodstream "4", brain "5", urinary tract "6", soft tissue "7", mixed infection "8"	Number of years of previous diabetes	ketosis acidosis at admission	24hSOFA	albumin	glycated hemoglobi	glycated serum protein	CRP	Na	creatinine	BUN	osmotic pressure (blood)	Number of days on ventilator	Number of days in ICU	Full Diagnostic Overview
female	67Y	12	72061.7	0	4	0	4	19	7.05	2.354	131	143	456	16.12	301		6	Severe pneumonia; respiratory failure; acute renal failure; acute heart failure; pleural effusion; diabetes mellitus; hypokalemia; hypertension; heart failure
female	76Y	9	87369.1	0	0	0	0	38	5.52	1.958	29	140	61	6.4	286		1	Cerebral artery occlusion (cerebral infarction); middle cerebral artery occlusion; internal carotid artery aneurysm; posterior communicating artery aneurysm; intermuscular thrombosis of lower extremity veins; atrial fibrillation; essential hypertension
male	35Y	20	101501	1	2	0	12	35	6.02		224	145	124	9.18	306	8	12	Brainstem hemorrhage; respiratory failure; Acinetobacter baumannii pneumonia; shock; secondary intraventricular hemorrhage; coma; essential hypertension; type 2 diabetes mellitus; hypokalemia; hyperlipidemia
male	80Y	2	5546.68	0	0	0	2	37	7.27	3.132	16	134	95	10.16	289		1	Bee stings; anaphylactic shock; benign prostatic hyperplasia; diabetes mellitus; hypokalemia
female	54Y	31	178844	1	0	0	1	42	5.87	1.72	104	144	49	9.9	282	12	16	Traumatic subdural hemorrhage; traumatic subarachnoid hemorrhage; lower leg crush injury; cerebral contusion; chest injury; rib fracture; pleural effusion; severe anemia; skull base fracture; temporal bone fracture; clavicle fracture; pneumonia; hemorrhagic shock
female	62Y	16	282822	0	0	0	1	44	5.68	2.24	29	136	37	4.2	292	1		Ruptured middle cerebral artery aneurysm with subarachnoid hemorrhage; mycoplasma pneumoniae pneumonia; internal carotid artery aneurysm; hypertensive crisis
male	46Y	43	360551	1	0	0	5	20.5	5.53	3.29	60.5	141	54	7.72	302	12	23	Alcoholic cirrhosis with ruptured esophageal and gastric varices and bleeding; hemorrhagic shock; respiratory failure; decompensated cirrhosis; Acinetobacter baumannii pneumonia; hemolytic jaundice; hepatic encephalopathy; cholestasis; intestinal obstruction; upper extremity venous thrombosis; myocardial damage; hypofibrinogenemia; hypoproteinemia
male	80Y	54	133158	0	12	0	12	29	6.83	3.547	255	150	148	5.35	298		1	Severe pneumonia; respiratory failure; sepsis; atrial fibrillation; hypoproteinemic malnutrition; urinary tract candidiasis; jaundice; pleural effusion; heart failure; internal iliac artery occlusion; hypertension; type 2 diabetes mellitus; sequelae of cerebral infarction
female	78Y	28	127475	0	5	0	2	33.6	6.83	2.156	21.67	140	54	7.63	292	17	28	Chronic obstructive pulmonary disease with acute lower respiratory tract infection; severe pneumonia; type II respiratory failure; atrial fibrillation; respiratory and cardiac arrest; hypertensive crisis; myocardial damage; hypoxic-ischemic encephalopathy; hypoproteinemia; diabetes; gallstones; hiatal hernia; coronary atherosclerosis
male	41Y	44	116945	0	0	0	8	31	4.8	1.567	109	140	67	1.91	286	1	3	Femoral shaft fracture; talus fracture; facial injury; soft tissue disorder; frontal bone fracture; skull base fracture; orbital fracture; scalp hematoma; cervical vertebral fracture; chest injury; rib fracture; traumatic pneumonia; pneumothorax
female	47Y	30	138103	8	0	0	16	27	5.94	2.96	213	138	865	7.7	292	21	21	Epidural hematoma; brain herniation; severe pneumonia; respiratory failure; intracranial infection; postoperative surgical site infection; uremia; epilepsy; IgA nephropathy; renal osteodystrophy; severe anemia; shock; thrombocytopenia
female	60Y	25	129390	0	0	0	4	45.5	5.94	2.688	70	143	86	7.02	301	10	11	Ruptured middle cerebral artery aneurysm with subarachnoid hemorrhage; respiratory failure; loss of consciousness; essential hypertension; rheumatoid arthritis; gut microbiota dysbiosis; hypernatremia; type 2 diabetes mellitus; myocardial damage.
male	63Y	14	53613	0	0	0	8	32.4	5.22	2.11	34.71	136	65	8.92	281	1	2	L1 lumbar vertebral fracture; traumatic subarachnoid hemorrhage; traumatic closed epidural hematoma; cerebral contusion; skull fracture; pulmonary contusion; cervical vertebral fracture; maxillary fracture; orbital fracture; nasal bone fracture; rib fracture; thoracic vertebral fracture; neck injury.
male	82Y	16	48700.1	1	0	0	4	30.6	5.08	2.62	79	145	940	39.32	292		2	Chronic renal failure; Type I respiratory failure; renal anemia; acute upper gastrointestinal bleeding; metabolic acidosis; acute heart failure; benign prostatic hyperplasia; acquired renal cysts; coronary atherosclerotic heart disease; malignant lung tumors; hypertension; pneumonia; intestinal flora imbalance
female	70Y	8	92411.6	1	0	0	7	36.2	5.67	2.204	37	139	58	4.18	286	2	3	Cerebral artery occlusion leading to stroke; hypertension; heart failure; tricuspid regurgitation; pneumonia; meningeal hemorrhage; atrial fibrillation; post-hysterectomy condition.
female	75Y	6	24650.8	0	0	0	3	30.4	6.24	2.094	193	144	104	7.06	301		3	Gallstones with cholecystitis; sepsis; pneumonia; liver failure; pleural effusion; sequelae of cerebral infarction; essential hypertension; anemia; myocardial damage; bronchial asthma; hypokalemia
male	78Y	13	82074	5	0	0	9	39.9	5.14	2.735	132	135	91	5.2	292	5	9	Traumatic subdural hematoma; epidural hemorrhage; traumatic subarachnoid hematoma; cerebral contusion; scalp hematoma; hypofibrinogenemia; Acinetobacter baumannii pneumonia; deep vein thrombosis of the lower extremities; atrial fibrillation; pulmonary shadow; personal history of cerebral hemorrhage.
male	88Y	8	16286.1	0	0	0	10	22.9	5.05	1.967	251.4	143	138	20.75	293	2	2	Ventricular premature contractions; Type I respiratory failure; severe pneumonia; heart failure; aortic regurgitation; tricuspid regurgitation; cerebral infarction; pulmonary hypertension; peripheral artery atherosclerosis; atrial premature contractions (atrial premature beats); fatigue; hypoproteinemia; essential hypertension
male	89Y	21	58766.7	0	0	0	7	25.5	5.12	2.488	111	154	362	73	340	2	5	Severe pneumonia; respiratory failure; septic shock; heart failure; coronary atherosclerotic heart disease; acute myocardial infarction; acute coronary syndrome; acute renal failure; pericardial effusion (non-inflammatory); pleural effusion; kidney stones; acquired renal cysts; hypoalbuminemia
female	66Y	15	32748.9	0	0	0	6	29.8	6.48	2.104	230	135	72	7.01	281		1	Pneumonia; septic shock; panniculitis; gastroenteritis; leukopenia; ovarian cancer; anemia; heart failure; hypokalemia; thrombocytopenia
female	18Y	19	34465.6	0	7	1	0		12.02		181.66	152.2	41	2.16	279		3	Hyperlipidemic pancreatitis; type 2 diabetic ketoacidosis; fatty liver; sinus tachycardia; bipolar disorder (not specifically mentioned)
male	62Y	12	51537.1	5	0	0	5	36	5.83	2.215	76	139	73	7.76		2	2	Traumatic subdural hemorrhage; traumatic subarachnoid hemorrhage; epidural hemorrhage; cerebral contusion; skull base fracture; parietal bone fracture; sphenoid bone fracture; external otitis; temporal bone fracture; multiple injuries
female	60Y	20	193094	1	0	0	6	41	6.9	2.348	226	141	63	4.02	293	14	15	Middle cerebral artery thrombosis; internal carotid artery occlusion; cerebral edema; brain herniation; deep vein thrombosis of the lower extremities; Acinetobacter baumannii pneumonia; anemia; hypertension; type 2 diabetes mellitus; hypoalbuminemia; pleural effusion; urinary tract infection
male	67Y	9	27758.9	0	0	0	5	25.8	5.46	1.661	229	139	202	10.99	299		2	Viral pneumonia, others; septic shock; chronic heart failure; coronary atherosclerotic heart disease; urinary tract infection; lower extremity arteriosclerosis; post-coronary artery stenting status; gout; personal history of syphilis.
male	86Y	10	108776	0	0	0	6	40.6	4.87	1.929	169	138	87	11.95		1		Cerebral artery occlusion (cerebral infarction); middle cerebral artery occlusion; respiratory failure; pneumonia; atrial fibrillation; essential hypertension; elevated CA125.
male	68Y	12	201778	0	0	0	7	33		1.608	76	138	77	10.68		7	9	Traumatic subarachnoid hemorrhage; multiple pelvic fractures; hemoperitoneum; respiratory failure; traumatic intracerebral hemorrhage; multiple lumbar vertebral fractures; loss of consciousness; iliac fracture; sacral fracture; facial soft tissue contusion; essential hypertension; acetabular fracture
female	71Y	17	106301	0	0	0	7	36.5		1.952	47.57	145	69	7.12	300	9	10	Traumatic subarachnoid hemorrhage; traumatic subdural hemorrhage; traumatic closed epidural hematoma; cerebral contusion; pulmonary contusion; hypostatic pneumonia; skull base fracture; temporal bone fracture; parietal bone fracture; facial injury; ear hemorrhage; chest injury; rib fracture.
male	66Y	11	126981	1	0	0	10	37.6	5.63	2.292	144	143	92	9.19		1	5	Cerebral artery occlusion; large-area cerebral infarction; atrial fibrillation; Klebsiella pneumoniae pneumonia; hypertension; hyperlipidemia; gout; pleural effusion; internal carotid artery dissection; pericardial effusion (non-inflammatory); hypokalemia
female	67Y	26	74320.9	0	0	0	6	25.9	5.25	1.64	142	152	26	7.17			3	Sepsis; bacterial pneumonia; respiratory failure; pulmonary embolism; metabolic encephalopathy; intestinal obstruction; pleural effusion; deep vein thrombosis of the lower extremities; hypokalemia; hypoproteinemia; anemia; chronic schizophrenia; hypoprotein malnutrition
male	57Y	16	63272.4	1	0	0	6	45	5.55	2.295	54	144	74	4.28	295	10	14	Brainstem hemorrhage; deep vein thrombosis of the lower extremities; pneumonia; respiratory failure; liver dysfunction; personal history of cerebral infarction.
male	52Y	9	13333.2	0	2	0	1	40.3	13.19		51	135	42	4.13	287		1	Traumatic intracerebral hemorrhage; cerebral contusion; traumatic subarachnoid hemorrhage; traumatic subdural hemorrhage; traumatic closed epidural hematoma; skull base fracture; ethmoid sinus fracture; parietal bone fracture; cervical disc herniation; type 2 diabetes mellitus; pulmonary infection.
female	67Y	15	20042.5	0	10	0	4	33	7.42	2.401	51	164	137	9.01	347		2	Metabolic encephalopathy; renal tubular acidosis; metabolic acidosis; pneumonia; hypernatremia; hypokalemia; liver cysts; acquired renal cysts; kidney stones; mediastinal masses
male	79Y	17	92697	0	0	0	4	36.6	5.75	2.084	116	153	71	13.6	314	8	9	Frontoparietal lobe hemorrhage; intraventricular hemorrhage; respiratory failure; meningeal hemorrhage; intermuscular thrombosis of the lower extremities; hypertensive crisis; cerebral arteriosclerosis
male	50Y	9	93887	1	0	0	4	32.1	5.59		210	142	58	7.62		5	6	Non-traumatic subdural hemorrhage; meningeal hemorrhage; respiratory failure; cerebral contusion; intermuscular thrombosis of the lower extremities; Haemophilus influenzae pneumonia; frontal bone fracture
female	88Y	8	45636.9	0	0	0	8	30.1	6.16	2.351	224	150	96	18.59	318		3	Severe pneumonia; Type I respiratory failure; urinary tract infection; acute heart failure; septic shock; cardiac arrest; pleural effusion; myocardial damage; ascending aortic aneurysm; epistaxis; chronic obstructive pulmonary disease with acute lower respiratory tract infection; old thoracic vertebral fracture; acquired renal cysts.
female	50Y	3	66724.8	1	0	0	2	28	6.27	3.629	280.29	137	244	7.07	295	1	2	Acute severe pancreatitis; respiratory failure; acute respiratory distress syndrome; severe pneumonia; hyperlipidemia; acute renal failure; gastrointestinal bleeding; cholestasis; hyperkalemia; fatty liver; liver cysts; pleural effusion; respiratory and cardiac arrest.
female	63Y	12	107919	1	0.33	0	5	38.3	7.79	2.668	13.05	141	49	6.47	294	1	2	Cerebral artery occlusion (cerebral infarction); severe pneumonia; type II respiratory failure; middle cerebral artery occlusion; internal carotid artery occlusion; atrial fibrillation; hypokalemia; other heart valve replacements; type 2 diabetes; acute heart failure; valvular heart disease
male	81Y	18	74406.6	0	0	0	5	29.7	5.48		232	158	173	25.63	328	4	5	Severe pneumonia; respiratory failure; septic shock; respiratory and cardiac arrest; pleural effusion; hypoproteinemia; agranulocytosis; deep vein thrombosis of the lower extremities; elevated CA199; anemia; chronic hepatitis B without delta factor; thrombocytopenia; hypertension
female	80Y	7	103502	0	0	0	6	35.7	5.27		68	142	45	5.63		2	3	Carotid artery occlusion leading to cerebral infarction; essential hypertension; atrial fibrillation.
male	80Y	10	124242	0	0	0	5	31.8	5.53	2.201	245	143	131	21.41		2	3	Cerebral infarction caused by cerebral artery thrombosis; sinus bradycardia; hypertension; post-neurosurgery
female	73Y	20	142028	0	10	0	7	36.7	5.56		5.38	137	51	4.55	288	1	9	Multiple lumbar vertebral fractures; multiple thoracic vertebral fractures; facial injuries; anemia; scalp hematoma; nasal bone fracture; chest injuries; rib fractures; thoracic vertebral fractures; pleural effusion; soft tissue disorders; abdominal injuries; lumbar vertebral fractures
male	68Y	22	53673.8	0	0	0	7	41	5.72		30.79	137	55	4.11	281	7	8	Brain contusion; traumatic subdural hemorrhage; traumatic subarachnoid hemorrhage; occipital fracture; traumatic pneumonia; emphysema; chest injury
male	67Y	26	75365.8	0	0	0	5	33	5.7	2.943	158.32	132	129	34.59	276	0	9	Acute edematous pancreatitis (severe); acute renal failure; type I respiratory failure; heart failure; metabolic acidosis; liver dysfunction; coagulation disorders; essential hypertension; gout; kidney stones; sinus bradycardia; gouty arthritis; anemia.
male	55Y	7	27178	1	0	0	2	24		1.489	55	146	69	4.07		1	2	Open omental rupture; skin laceration; pneumonia; hemorrhagic shock; chronic hepatitis B without delta factor; hypoproteinemia; pleural effusion.
male	62Y	22	21081.5	0	0	0	1	39	5.16	1.988	72	141	72	10.13			2	Traumatic splenic rupture; cerebral contusion; traumatic subdural hemorrhage; frontal bone fracture; orbital bone fracture; maxillary sinus fracture; sphenoid bone fracture; brachiocephalic artery plaque; patellar fracture; facial soft tissue contusion; hypertension; old rib fracture; oculomotor nerve injury.
male	72Y	20	129948	0	0	0	6	24		1.638	68	136	87	4.16		1	2	Lower gastrointestinal bleeding; respiratory failure; hemorrhagic shock; severe anemia; incomplete intestinal obstruction; chronic obstructive pulmonary disease; hypoproteinemia; hydrocele; inguinal hernia; renal infarction; hyponatremia; hypofibrinogenemia; sinus tachycardia
male	74Y	7	42194.2	0	30	0	4	20.1	7.88		93.08	137	268	20.93	279		5	Severe pneumonia; septic shock; acute gastroenteritis; chronic obstructive pulmonary disease with acute lower respiratory tract infection; acute heart failure; atrial fibrillation; stage IV type 2 diabetic nephropathy; metabolic acidosis; hypertension; hypoalbuminemia
female	39Y	16	97444.2	0	0	0	4	37.5	5.02	2.092	138	158	71	10.09	331	2	7	Traumatic subdural hemorrhage; traumatic subarachnoid hemorrhage; traumatic closed epidural hematoma; brain herniation; cerebral contusion; patellar fracture; traumatic pneumonia; respiratory failure; coagulation disorders; hypernatremia; hypoproteinemia; metacarpal fracture; temporal bone fracture
female	74Y	10	79768.9	1	10	0	5	28.5	8.03	2.525	87	139	70	8.1		2	3	Cerebral artery occlusion (cerebral infarction); hypertension; diabetes; thrombocytopenia; hypokalemia; thyroid nodules; severe pneumonia; lower extremity arterial occlusion; gallstones; hypertensive crisis
female	90Y	10	31528.9	0	0	0	4	30.4	5.27	2.008	91	139	47	3.76			1	Acute biliary pancreatitis, severe; gallstones with cholecystitis; pneumonia; type I respiratory failure; heart failure; common bile duct dilatation; pleural effusion; hypokalemia; atrial tachycardia; premature atrial contractions; brachiocephalic artery plaque; thyroid nodules; acquired renal cysts.
male	44Y	10	29426.3	0	0	0	1	24	7.63	3.382	111	153	263	18.83	312		5	Severe pneumonia; low-protein malnutrition
female	81Y	13	26771.5	0	0	0	3	37	5.27		108	138	77	4.45			1	Pneumonia; malignant colon tumor; malignant lung tumor
male	76Y	16	107132	0	5	0	4	32.5	6.56		44	141.1	132	6.99	287	1	2	Cerebral artery occlusion and cerebral infarction
female	70Y	9	83922.8	0	0	0	3	38.8	5.72	1.994	59	143	36	3.64		1	2	Cerebral artery occlusion and cerebral infarction
male	66Y	12	44724.8	0	1	0	5	32.6	9.72	3.339	95	139	84	4.28			3	Acute myocardial infarction; acute heart failure; cardiogenic shock; sinus bradycardia; first-degree atrioventricular block; impaired glucose tolerance; hypertension; post-cholecystectomy; sleep apnea; second-degree type I atrioventricular block
female	49Y	15	65851.6	0	0	0	3	31	5.02	1.911	42	140	54	4.55		1		Traumatic subdural hemorrhage; traumatic subarachnoid hemorrhage; zygomatic bone fracture; temporal bone fracture; sphenoid bone fracture; rib fracture; orbital bone fracture; essential hypertension; post-adrenalectomy; post-cholecystectomy; post-hysterectomy
male	78Y	56	195954	0	0	0	5	32	5.9	2.42	112	153	163	10.2			4	Basilar artery occlusion; cerebral infarction; mitral valve prolapse with regurgitation; aortic regurgitation; gastrointestinal bleeding; atrial fibrillation; rectal malignancy; moderate anemia; gout; lower extremity arteriosclerosis; gastric ulcer; hypertension.
female	58Y	10	27165.2	0	0	0	3	32	6.24	2.45	73	149	49	5	308	2	3	Pneumonia; respiratory failure; drowning; hypokalemia; hypertension; myocardial damage; diabetes; heart failure; hyperlipidemia
female	60Y	10	61375.1	0	0	0	7	37	5.11	1.927	88	143	39	4.33		2	3	Traumatic subdural hemorrhage; traumatic subarachnoid hematoma; cerebral contusion; skull base fracture; temporal bone fracture; clavicle fracture; rib fracture; traumatic pneumonia; facial injury; subcutaneous hematoma; hypoproteinemia; chest injury; multiple injuries
male	42Y	16	88835.8	1	0	0	2	33		1.65	167	143	63	3.96			3	Ruptured middle cerebral artery aneurysm with subarachnoid hemorrhage; congenital arteriovenous malformation of the brain; pneumonia; pleural effusion; deep vein thrombosis of the lower extremities.
female	44Y	13	82579.9	1	0	0	1	43	5.1	1.965	23	141	41	2.06		1	1	Ruptured anterior communicating artery aneurysm with subarachnoid hemorrhage; pneumonia; hypertension; urinary tract infection; hypokalemia
male	67Y	60	204727	0	0	0	6	32	5.56		204	148	115	9.61		8	13	Traumatic splenic rupture; hypostatic pneumonia; respiratory failure; hemorrhagic shock; liver contusion; pulmonary embolism; intestinal adhesions; fractures of four or more ribs without a fracture of the first rib; facial injury; pleural effusion; chest injury; traumatic hemopneumothorax; abdominal injury
male	61Y	22	26612.1	0	0	0	5	40		2.226	61	143	72	9.66				Pharyngeal hemangioma; pharyngeal bleeding
male	67Y	9	68664.1	0	0	0	2	37.7	5.21	1.815	47	142	63	3.18		1	2	Cerebral embolism; paroxysmal atrial fibrillation; hypertension; benign prostatic hyperplasia; acquired renal cysts; pneumonia; prostate stones
male	78Y	12	40848.1	0	20	0	7	35.9	7.19	1.915	115.48	187	118	8.84	381		3	Pneumonia; hypokalemia; diabetes
male	67Y	24	98222.9	1	0	0	8	40	5.03	2.239	137	143	78	4.16	293	14	15	Basal ganglia hemorrhage; personal history of cerebral hemorrhage; post-fracture surgery
male	51Y	18	113648	0	0	0	7	33	5.21	1.644	69.57	149	66	8.07	302	8	11	Olecranon fracture; multiple rib fractures; proximal radius fracture; traumatic pneumonia; adrenal hematoma; lumbosacral transverse process fracture; hemoperitoneum; upper limb injury; elbow dislocation; subcutaneous hematoma; facial injury; orbital fracture; osteoporosis.
male	47Y	15	51212.3	0	0	0	2	43	4.12		231	148	60	7.61			1	Traumatic subdural hemorrhage; traumatic subarachnoid hemorrhage; cerebral contusion; occipital bone fracture; frontal bone fracture; hypokalemia; bronchiectasis with infection; pneumonia; fatty liver; scalp hematoma; liver dysfunction.
female	77Y	31	77803.3	0	20	0	8	36	6.07	1.99	55.54	130	488	45.55	272	7	9	Acinetobacter baumannii pneumonia; type II respiratory failure; acute heart failure; acute renal failure; myocardial damage; hypertension; old pulmonary tuberculosis; low-protein malnutrition; iron deficiency anemia; type 2 diabetes mellitus; intestinal flora imbalance.
male	74Y	19	29132.6	0	0	0	1	39	5.55	2.396	118	140	90	4.08		1	2	Small bowel perforation; elevated transaminase levels
male	63Y	17	49014.1	0	15	0	6	39	14	3.231	75	144	141	26.12		1	5	Acute myocardial infarction; pneumonia; acute heart failure; heart failure; essential hypertension; type 2 diabetes; kidney stones; elevated carcinoembryonic antigen (CEA); thyroid nodules
male	74Y	14	106580	0	0	0	7	35	5.46	2.594	143	149	121	7.42		8	9	Basal ganglia hemorrhage; intraventricular hemorrhage; pneumonia; respiratory failure; loss of consciousness; coronary atherosclerotic heart disease; essential hypertension; restenosis after coronary artery stenting; intermuscular thrombosis of the lower extremities; lung mass; pulmonary bullae; post-coronary artery stenting status; personal history of cerebral hemorrhage.
female	76Y	8	16013	0	0	0	3	39	6.54		140	142	80	8.57			3	Bronchiectasis with infection; Type II respiratory failure; mediastinal lymphadenopathy; hypertension; premature ventricular contractions; premature atrial contractions (PACs); post-thyroidectomy; elevated CA199; hypokalemia; pulmonary hypertension; atherosclerosis; osteoporosis; post-operative hypothyroidism.
male	78Y	25	150720	0	0	0	12	32.7	6.56	4.673	232	160	599	19.55	341	8	8	Sepsis; acute renal failure; acute heart failure; respiratory failure; pneumonia; abdominal infection; hypoproteinemia; hyperkalemia; coagulation disorders; pleural effusion; hypoglycemia; mitral valve replacement status; gastric malignancy.
female	47Y	17	223930	0	0	0	4	33		1.792	136	142	65	10.17		4	11	Traumatic liver rupture; abdominal injury; traumatic spleen rupture; liver contusion; upper gastrointestinal perforation; chest injury; traumatic pneumothorax; traumatic shock; rib fracture; facial injury; orbital disorder; facial soft tissue contusion; pubic bone fracture.
male	63Y	14	203010	0	0	0	2	36.8	5.62		26	143	37	11.65			1	Cerebral infarction caused by cerebral artery thrombosis; middle cerebral artery occlusion; intestinal obstruction; essential hypertension.
female	89Y	24	56059.5	0	0	0	11	31	5.3	2.465	50	140	82	12.6		3	5	Severe pneumonia; type II respiratory failure; retroperitoneal hematoma; hemorrhagic shock; acute heart failure; myocardial damage; deep vein thrombosis of the lower extremities; pneumothorax; severe pulmonary hypertension; pleural effusion; atelectasis; cerebral ischemic foci; lacunar infarction
female	54Y	21	172861	0	0	0	4	38	5.45	1.896	205	150	53	7.24	313	14	14	Cerebral artery occlusion (cerebral infarction); middle cerebral artery occlusion; cerebral herniation; pneumonia; respiratory failure; hypokalemia; intermuscular thrombosis of the lower extremities; valvular heart disease; epilepsy; mitral stenosis; Acinetobacter baumannii infection.
male	73Y	13	71275.2	0	0	0	4	29.2	5.24	3.066	56.53	139	140	13.67	282	8	10	Common bile duct stones with acute suppurative cholangitis; intrahepatic bile duct stones; severe pneumonia; respiratory failure; hypertension; destroyed lung; myocardial damage; anterior tibial artery occlusion; hypoproteinemia; cholestasis; old pulmonary tuberculosis; ventricular spontaneous arrhythmia.
female	49Y	21	172926	0	0	0	4	37.9	5.38	2.239	68	141	89	4.58		1	1	Rupture of anterior communicating artery aneurysm with subarachnoid hemorrhage
male	86Y	37	68677.7	0	0	0	2	26	4.96	2.021	127	135	62	9.62		1	1	Malignant tumors of the hepatic flexure of the colon; pneumonia; intestinal adhesions; hypoproteinemia; severe malnutrition; liver cysts; simple renal cysts; gallstones; sinus tachycardia; hypokalemia; anemia; cholestasis; nutritional risks.
male	72Y	6	30874.2	0	10	0	9	27	5.77	2.388	7.5	134.1	47	1.97	282	1	1	Cirrhosis with ruptured esophageal and gastric varices and bleeding; severe anemia; hypofibrinogenemia; hypoproteinemia; gallstones with cholecystitis; splenomegaly; type 2 diabetes mellitus; superior mesenteric vein thrombosis; splenic artery aneurysm; postherpetic neuralgia; essential hypertension; ascites; personal history of cerebral infarction.
female	77Y	2	102763	0	7	0	5	27	6.2		65	140	79	10.57		1	2	Cerebral artery occlusion (cerebral infarction); middle cerebral artery occlusion; acute myocardial infarction; heart failure; essential hypertension; type 2 diabetes mellitus; hiatal hernia; intermuscular thrombosis of the lower extremities; atrial fibrillation; hypoproteinemia; gallstones.
male	36Y	7	30020	0	0	0	2	34.5	8.02	2.242	50.06	136	63	4.56	282		3	Hyperlipidemic pancreatitis; hyperlipidemia; acute respiratory distress syndrome; fatty liver; type 2 diabetes; kidney stones
male	78Y	15	53100.4	0	0	0	8	31	6.41	2.235	61.5	142	659	43.7	279		2	Uremia; chronic renal insufficiency; pneumonia; hemodialysis; moderate anemia; thyroid nodules; gallstones; somnolence; hyperkalemia; atherosclerosis; hyperuricemia; hypertension; intestinal flora imbalance
female	72Y	21	106029	0	0	0	4	35		2.195	58	141	75	15.04		7	13	Cerebral artery occlusion; frontoparietal lobe hemorrhage; cerebral herniation; large-area cerebral infarction; heart failure; hypostatic pneumonia; respiratory failure; deep vein thrombosis of the lower extremities; hypertension.
male	54Y	13	110587	0	0	0	2	38	5.83		39	142	68	4.01		1	2	Rupture of anterior communicating artery aneurysm with subarachnoid hemorrhage
male	91Y	16	117514	1	0	0	10	36	5.86		17	140	71	9.51		4	5	Cerebral artery occlusion (cerebral infarction); middle cerebral artery occlusion; type II respiratory failure; Acinetobacter baumannii pneumonia; atrial fibrillation; pleural effusion; mitral and tricuspid regurgitation; urinary tract infection; lower extremity arteriosclerosis; emphysema with bullae; hypoproteinemia
female	74Y	10	97702.7	0	15	0	1	36	9	3.112	40	143	114	6.16			2	Cerebral artery occlusion (cerebral infarction); internal carotid artery occlusion; essential hypertension; atrial fibrillation; type 2 diabetes; having a pacemaker.
male	71Y	7	14737.7	0	0	0	4	38	6.09	2.09	43	143	63	6.31			1	Brainstem hemorrhage; hypertension
male	81Y	17	33854.9	0	0	0	6	30.3			91.18	141	96	9.44		2	3	Tracheal stenosis; severe pneumonia; type I respiratory failure; personal history of cerebral hemorrhage; hypokalemia; deep vein thrombosis of the lower extremities; hypertension; personal history of malignant lung tumors; tracheostomy status.
male	53Y	10	62797	1	0	0	6	38.7	5.68	2.066	161	140	72	12.51		6	7	Basal ganglia hemorrhage; intraventricular hemorrhage; respiratory failure; pneumonia; hypertensive crisis; hypokalemia
male	68Y	14	35456.4	0	0	0	3	40	5.21	2.494	27	136	63	9.98			1	Traumatic subarachnoid hemorrhage; intracranial injury; deep vein thrombosis of the lower extremities; traumatic subdural hemorrhage; cerebral contusion; traumatic cerebellar hemorrhage; skull base fracture; facial soft tissue contusion; pulmonary contusion; traumatic pneumonia; hypokalemia; essential hypertension; rib fracture.
male	77Y	24	51917.4	1	0	0	4	39	5.96	2.63	144	136	84	8.01	282		4	Traumatic subarachnoid hemorrhage; maxillary sinus fracture; zygomatic arch fracture; temporal bone fracture; orbital bone fracture; pneumonia; respiratory failure; pneumothorax; facial injury; lower extremity deep vein thrombosis; hypertension; post-coronary artery stenting status.
female	60Y	20	85825.1	0	0	0	6	45	5.28	1.867	118	140	45	6.2		11	11	Clavicle acromial fracture; cerebral contusion; traumatic subarachnoid hemorrhage; diffuse axonal injury; optic nerve injury; oculomotor nerve injury; traumatic pneumonia; mesenteric injury; pubic fracture; rib fracture; pneumothorax; lower extremity deep vein thrombosis; hypostatic pneumonia
female	87Y	14	32558.6	0	0	0	5		5.47		2.49	143	110	8.86	297		2	Basal ganglia hemorrhage; pneumonia; hypertension; chronic hepatitis B; deep vein thrombosis of the lower extremities; pleural effusion.
female	76Y	5	21746.9	0	30	0	1	24	10.14	2.16	127.58	136	53	4.68	282		2	Urinary tract infection; sepsis; hyperlactatemia; hypokalemia; hypertension; staphylococcal infection; hypoproteinemia; latent syphilis; thyroid nodules; personal history of cerebral infarction.
male	55Y	11	96512	0	0	0	1	36	6.1	3.23	61	142	64	7.36			2	Traumatic splenic rupture; two rib fractures without a first rib fracture; hemoperitoneum
female	49Y	5	55319.5	0	0	0	4	33	5.27		34	140	51	9.68		4	4	Encephalitis; pneumonia; respiratory failure; epilepsy; novel coronavirus infection; dermatitis; hypoproteinemia; pleural effusion; nephropathy
female	61Y	35	144157	0	0	0	7	27	5.74	1.418	230	136	104	6.7		8	11	Pelvic fracture; acetabular fracture; traumatic subarachnoid hemorrhage; pneumonia; respiratory failure; traumatic diaphragmatic hernia; secondary thrombocytosis; hemopneumothorax; axis fracture; lumbosacral transverse process fracture; hemorrhagic shock; fibular fracture; hypoproteinemia
male	73Y	7	22498.7	0	0	0	1	42	5.44	2.259	24	141	77	7.4		1	1	Chronic subdural hematoma; brain herniation; middle cerebral artery stenosis; chronic hepatitis B without delta factor; benign prostatic hyperplasia; essential hypertension; hypokalemia.
male	75Y	1	25941.7	0	30	0	7	21	11.36	2.743	208	143	109	19.1		1	1	Severe pneumonia; Type I respiratory failure; acute heart failure; septic shock; metabolic acidosis; diabetes; hypertension; respiratory and cardiac arrest; hyperlactatemia; hypoprotein malnutrition
male	56Y	18	70918.9	0	0	0	9	31	7.48	2.48	49.11	145.2	311	12.03	302	8	10	Basal ganglia hemorrhage; aspiration pneumonia; type I respiratory failure; heart failure; Pseudomonas aeruginosa pneumonia; deep vein thrombosis of the lower extremities; hypernatremia; diabetes mellitus; hypoproteinemia; hypertension; renal insufficiency; anemia
male	41Y	38	145006	0	0	0	8	39	5.9	2.1	165	158	109	11.9	320	11	14	Traumatic subdural hemorrhage; traumatic subarachnoid hemorrhage; cerebral contusion; skull fracture; intracranial injury; oculomotor nerve injury; traumatic pneumonia; type I respiratory failure; chest injury; rib fracture; facial soft tissue contusion; scalp laceration; secondary thrombocytosis
female	71Y	24	182390	1	4	0	4	37	9.08		151	133	55	6.47	280	17	21	Rupture of aneurysm in the distal segment (A2-A5) of the anterior cerebral artery with subarachnoid hemorrhage; respiratory failure; Staphylococcal septicemia; secondary intraventricular hemorrhage; pneumonia; essential hypertension; moderate anemia; paroxysmal atrial fibrillation; hypernatremia; cerebral edema; type 2 diabetes mellitus.
female	84Y	20	43906.6	0	0	0	7	29	4.73		69	150	66	7.6		3	3	Cerebral artery occlusion leading to cerebral infarction; severe pneumonia; respiratory failure; acute gastroenteritis; hypokalemia; Alzheimer's disease
female	52Y	7	142387	0	0	0	1	37	4.42	1.803	14	142	53	5.23		1	1	ruptured posterior communicating artery aneurysm with subarachnoid hemorrhage
male	77Y	13	54071.6	0	0	0	7	30	5.62	2.215	204	134	44	8.15		6	8	Frontoparietal-occipital lobe intracerebral hemorrhage; meningeal hemorrhage; pneumonia; respiratory failure; sepsis; liver dysfunction; hypoalbuminemia; hypoalbuminemia malnutrition; pleural effusion; deep vein thrombosis of the lower extremities.
male	80Y	8	21592.5	0	30	0	6	25.8	6.69	2.29	151.41	138	281	15.42	291	1	2	Severe pneumonia; Type I respiratory failure; acute heart failure; acute myocardial infarction; hypertension; diabetes mellitus; hypokalemia; hypocalcemia; subclavian artery plaque; thyroid nodules; acquired renal cysts; hypoproteinemia; pleural effusion.
female	68Y	17	131957	0	0	0	7	39	4.97	1.944	100	145	34	7.76		2	2	Posterior communicating artery aneurysm rupture with subarachnoid hemorrhage; posterior communicating artery aneurysm; hypostatic pneumonia; hypokalemia; pleural effusion; personal history of cerebral hemorrhage.
male	78Y	35	176087	0	10	0	11	21	9.85		84.42	137	404	29.82	294	1	22	Acute renal failure; severe pneumonia; respiratory failure; heart failure; ureteral stones with hydronephrosis and infection; shock; metabolic acidosis; kidney stones; pleural effusion; thrombocytopenia; gallstones with cholecystitis; atherosclerosis; thyroid nodules
male	78Y	13	34425.2	0	0	0	8		6.37		227	141	144	15.16	295		5	Chronic obstructive pulmonary disease with acute lower respiratory tract infection; pneumonia; type II respiratory failure; hyperkalemia; chronic lymphocytic leukemia; deep vein thrombosis of the lower extremities; unilateral renal agenesis; hypertension; gout; kidney stones
female	79Y	9	131309	0	0	0	4	32	5.42	1.847	54	142	47	5.94		1	4	Cerebral artery occlusion: cerebral infarction; middle cerebral artery occlusion; hypertensive crisis
male	58Y	24	63214.4	0	0	0	0	34	6.94	2.069	119	138	60	5.03			1	Superior mesenteric artery injury; multiple injuries; chest injury; rib fracture; sternal fracture; pneumothorax; traumatic pleural effusion; mesenteric hemorrhage; small bowel injury; hemoperitoneum; hypertension; traumatic pneumonia
male	81Y	15	46836.9	0	0	0	1	29	5.36	2.134	225	131	75	11.24	271	1	2	Malignant tumors of the splenic flexure of the colon; secondary malignant tumors of the periintestinal lymph nodes; incomplete intestinal obstruction; sepsis; nutritional risks; low-protein malnutrition; hyponatremia; malnutrition.
male	61Y	45	148973	0	0	0	8	38	5.45	3.644	105	132	693	37.08	280		12	Severe pneumonia; Type I respiratory failure; acute renal failure; septic shock; acute cholangitis; anxiety and depression; sleep disorders; hypertension; premature ventricular contractions; obstructive jaundice; type 2 diabetes mellitus; gallstones; cholestasis.
male	76Y	25	196058	0	0	0	5	36	5.23		116	147	68	11.45		11	11	Cerebral artery occlusion (cerebral infarction); internal carotid artery occlusion; middle cerebral artery occlusion; respiratory failure; pneumonia; gallstones; adrenal hyperplasia; deep vein thrombosis of the lower extremities; Parkinson's disease; lung shadows; atrial fibrillation; mediastinal mass
female	65Y	42	133562	8	3	0	7	34	8.43	2.258	180	143	68	11.14		3	3	Secondary malignant tumors of the cerebellum; malignant tumors of the left lung; secondary malignant tumors of the hilar lymph nodes; secondary malignant tumors of the mediastinal lymph nodes; obstructive hydrocephalus; hypokalemia; hyponatremia; essential hypertension; intestinal flora imbalance; pneumonia; maintenance chemotherapy for malignant tumors; targeted therapy for malignant tumors; old…
male	62Y	19	107991	0	0	0	1	40	4.98		172	161	74	10.3		8	8	Basal ganglia hemorrhage; respiratory failure; meningeal hemorrhage; staphylococcal pneumonia; brain herniation; hypertensive crisis; gallstones; pleural effusion; pericardial effusion
female	74Y	12	57500	0	0	0	6	35	4.66	1.94	197	143	41	4.73	294	4	6	Temporoparietal lobe hemorrhage; meningeal hemorrhage; brain herniation; hypostatic pneumonia; respiratory failure; heart failure; coma; pleural effusion; senile cerebral atrophy; hypertension
male	69Y	25	99750	0	0	0	6	34	6.63	2.3	70.03	140	75	4.32	290	8	11	Frontoparietal lobe intracerebral hemorrhage; meningeal hemorrhage; hypertension; chronic hepatitis B; gallstones; fatty liver; pleural effusion; aortic valve replacement status; pulmonary space-occupying lesions.
male	66Y	30	236569	0	0	0	9	37	5.27	2.449	152	158	134	16.08	317		3	Mitral and tricuspid regurgitation; severe pneumonia; acute heart failure; pleural effusion; personal history of cerebral hemorrhage; hypertension.
male	64Y	23	128753	1	0	0	10		6.62		184	142	59	7.33	293	11	16	Traumatic cerebral hematoma; traumatic subarachnoid hemorrhage; cerebral contusion; temporal bone fracture; type I respiratory failure; traumatic pneumonia; traumatic hemopneumothorax; traumatic splenic rupture; scalp hematoma; facial injury; chest injury; thoracic vertebral fracture; rib fracture
male	74Y	28	67193	0	0	0	6	31	5.02	2.634	79	145	52	6.06		4	5	Chronic obstructive pulmonary disease with acute lower respiratory tract infection; pulmonary encephalopathy; Acinetobacter baumannii pneumonia; type II respiratory failure; gastrointestinal bleeding; emphysema; iron deficiency anemia
male	73Y	8	106475	0	5	0	2	43	8.8	3.08	157	138	67	7.25	286	2	4	Cerebral artery occlusion leading to cerebral infarction; Haemophilus influenzae pneumonia; ventricular premature contractions; atrial premature contractions (atrial premature beats); pleural effusion; diabetes mellitus; fatty liver.
female	16Y	13	50243.9	0	0	0	1		4.58								4	Drug poisoning; acute renal failure; drug-induced liver injury; sinus tachycardia; gastrointestinal bleeding; rhabdomyolysis; hypoproteinemia; elevated creatine kinase; depressive state; hypokalemia
male	33Y	19	113526	0	0	0	8	29	4.36	2.002	24.69	143	121	6.66	295	12	12	Basal ganglia hemorrhage; brain herniation; Acinetobacter baumannii pneumonia; staphylococcal pneumonia; hypokalemia; acute coronary syndrome; appendicitis
female	89Y	24	76182.4	0	0	0	6	24	4.85	2.38	195	140	76	13.7		1	10	Duodenal perforation; acute peritonitis; pneumonia; type II respiratory failure; heart failure; septic shock; abdominal adhesions; superficial femoral artery stenosis; pleural effusion; severe pulmonary hypertension; mitral and tricuspid regurgitation; anemia; hypoproteinemic malnutrition
female	79Y	20	98509.3	1	5	0	5	23	9.02	2.59	131	136.4	102	6.49	298		12	Focal (partial) symptomatic epilepsy and epilepsy syndromes with complex partial seizures
male	86Y	14	27539.1	0	0	0	4	31	4.9	1.995	167	138	66	3.64			2	Pneumonia; septic shock; urinary tract infection; deep vein thrombosis of the lower extremities; infraspinatus tendon injury; acquired renal cyst; duodenal diverticulum; acute cholangitis; hydronephrosis, others; intrahepatic bile duct stones; bile duct dilatation; gallstones; chronic subdural hematoma
male	83Y	25	55176.8	0	0	0	11	27	5.03	2.864	213	143	154	17.3			2	Severe pneumonia; respiratory failure; pneumothorax; atrial fibrillation; hypoalbuminemia; gastrointestinal bleeding; pleural effusion; esophageal fistula; hiatal hernia
female	72Y	14	32571.3	0	0	0	2	23	5.14	2.489	167	141	174	8.42			2	Bacterial liver abscess; Proteus infection; septic shock; liver failure; acute renal failure
male	57Y	19	75003.8	1	0	0	2	36	5.35	2.153	205	154	166	17.39	317	9	14	Brainstem infarction; Acinetobacter baumannii pneumonia; respiratory failure; renal insufficiency; hepatic insufficiency; hypertension; hypoproteinemia
male	54Y	9	23116.7	0	0	0	2	33	5.25	2.343	157	136	137	10.68		1	1	Duodenal bulb ulcer with perforation; premature ventricular contractions; hyperthyroidism; gout; personal history of cerebral infarction; hypertension.
male	56Y	14	27892	0	0	0	3	37	5.86	1.988	121	138	60	5.19		1	2	Scrotal injury; abdominal injury
male	51Y	8	81868.5	1	0	0	5	39	5.78	2.403	17	134	93	8.86			1	Basilar artery occlusion cerebral infarction; internal carotid artery aneurysm
male	70Y	15	24894	0	0	0	4	42	6.03	3.27	53	139	116	8.03			2	Cerebral embolism
male	41Y	35	204519	1	0	0	2				206	141	66	7.53		6	7	Iliac artery injury; pubic symphysis fracture; multiple infections of pneumonia; respiratory failure; mandibular body fracture; tongue laceration; sacral fracture; femoral fracture; elbow dislocation; ulnar fracture; radius fracture; foot fracture; alcoholic encephalopathy.
male	68Y	7	17647.2	0	0	0	1	37	5.89	1.74	8.36	134	45	5.17			1	Acute myocardial infarction; NYHA class I heart failure; coronary atherosclerotic heart disease; hypertension; acquired renal cysts; acute upper respiratory tract infection; peripheral artery atherosclerosis; impaired glucose tolerance
female	65Y	18	92817.7	1	0		4	36	5.33		240	154	107	13.72	323	9	10	Basal ganglia hemorrhage; respiratory failure; Staphylococcal septicemia; Staphylococcal pneumonia; chronic hepatitis B; essential hypertension; kidney stones.
female	76Y	10	20768.5	0	0	0	3	40	6.27	2.59	62	140	154	13.19		1	2	Dilated cardiomyopathy [congestive cardiomyopathy]; coronary atherosclerotic heart disease; heart failure; NYHA class IV heart failure; pneumonia; pulmonary edema; pleural effusion; impaired glucose tolerance; complete left bundle branch block; premature ventricular contractions; elevated CA199; hyperlipidemia; hyperthyroidism
male	61Y	16	63401.6	0	0	0	1				43.9					1	2	Traumatic jejunal rupture; traumatic splenic rupture; L5 lumbar vertebral fracture; pelvic fracture; pubic bone fracture; sacral fracture; hemoperitoneum
male	61Y	10	15499.2	0	0	0	2	43	5.17	2.47	25	141	77	11.73			2	Traumatic intracerebral hemorrhage; traumatic subdural hemorrhage; occipital fracture; epilepsy; hypokalemia; chronic hepatitis B; personal history of intracerebral hemorrhage
male	62Y	15	57851.5	0	5	0	3	34	5.3	2.18	148	138.3	52	2.87	281		7	septic shock
male	86Y	40	137151	0	0	0	8	31		2.194	146	154	151	11.26	310	7	9	Cerebral artery occlusion (cerebral infarction); respiratory failure; pneumonia; internal carotid artery occlusion; acute left heart failure; aortic (valve) regurgitation; hypertension; gout; liver dysfunction; hypoproteinemic malnutrition; simple renal cysts; acute gastroenteritis.
female	85Y	17	35337.5	0	0	0	8	39	5.55	2.168	108	140	55	6.14		1	2	Pulmonary embolism; respiratory failure; pneumonia; cardiac arrest; cerebral infarction; malignant lung tumor; atrial septal defect; first-degree atrioventricular block; atherosclerosis; hypertension; hyperlipidemia; trigeminal neuralgia; heart failure
male	71Y	18	72781.3	0	0	0	7	33	6.3	2.173	49.28	140	111	10.39	287	6	8	Mycoplasma pneumoniae pneumonia; acute coronary syndrome; type II respiratory failure; acute heart failure; urinary tract infection; vertebral artery occlusion; internal carotid artery stenosis; superficial femoral artery occlusion; iliac artery stenosis
male	50Y	39	209459	0	0	0	4	26	5.66	1.74	263	143	98	10.1			2	Proximal humerus fracture; transverse process fracture of lumbosacral bone; spinous process fracture of lumbosacral bone
male	35Y	12	71577.5	0	0	0	9	39	5.66	2.309	19.88	136	74	6.51		6	7	Basal ganglia hemorrhage; frontal lobe hemorrhage; intraventricular hemorrhage; respiratory failure; meningeal hemorrhage; pneumonia; hypertensive crisis; ankylosing spondylitis; essential hypertension
female	82Y	12	96491.8	0	1	0	6	29	6.25	1.93	55	141	73	7.93		1	1	Cerebral embolism; atrial fibrillation; middle cerebral artery occlusion; diabetes; hypertension
female	92Y	14	52213	0	0	0	1		5.45		55.17	141	95	8.34	289	1	3	Rectal perforation; Pseudomonas aeruginosa pneumonia; respiratory failure; sepsis; bronchiectasis with infection; ANCA-associated vasculitis; hypertension; lower extremity deep vein thrombosis; ascites; pleural effusion; first-degree atrioventricular block
female	74Y	12	44773.1	0	0	0	4	29	5.52	1.87	222	142	43	8.69		4	4	Traumatic diaphragmatic rupture; traumatic diaphragmatic hernia; rib fracture; traumatic pneumothorax; traumatic pneumonia; upper limb fracture; humeral fracture; ulna fracture; radius fracture; pleural adhesions.
female	57Y	19	111621	0	0	0	3	32.1	5.24		99	144	48	8.36		1	1	Ankle fracture; pelvic fracture; facial injury; clavicle fracture; scalp hematoma; traumatic subdural hemorrhage; chest injury; traumatic pneumonia; rib fracture; ilium fracture; sacrum fracture; pubis fracture; lower extremity injury.
female	94Y	8	35882.9	0	0	0	1		5.22		232	138	70	10.4		1	2	Unilateral inguinal hernia; abdominal abscess; acute peritonitis; upper gastrointestinal perforation; hypertension; elevated tumor markers; hypokalemia
male	78Y	7	17864.9	0	0	0	3		5.77		2.64	147	62	8.61			4	Chronic obstructive pulmonary disease with acute lower respiratory tract infection; pneumonia; respiratory failure; hypertension; deep vein thrombosis of the lower extremities; hypokalemia; pleural effusion.
male	70Y	13	100593	0	0	0	4	39.4	8.31	3.21	187	143	50	4.52	295	1	2	Cerebral artery occlusion (cerebral infarction); middle cerebral artery occlusion; pneumonia; liver cysts; hypertension; thyroid nodules; lung shadows
male	41Y	8	39910.7	0	0	0	2	42.9	5.03	2.077	109	141	61	6.02		2	4	Basal ganglia hemorrhage; lumbar disc herniation; emphysema
male	84Y	21	64148.9	0	0	0	4	18		1.82	167	144	94	14.23		3	4	Mycoplasma pneumoniae pneumonia; Type II respiratory failure; Pleural effusion; Hypoproteinemia; Chronic bronchitis with emphysema; Lower extremity arteriosclerosis; Arteriosclerosis; Sinus tachycardia; Hypertension; Benign prostatic hyperplasia
female	33Y	52	346825	0	0	0	14	17	4.89	1.297	202	192	119	10.45	349	20	20	Traumatic subdural hemorrhage; traumatic epidural hematoma; Acinetobacter baumannii pneumonia; respiratory failure; cerebral contusion; traumatic subarachnoid hemorrhage; cerebral herniation; hemorrhagic shock; skull fracture; sphenoid bone fracture; hypoproteinemia; alveolar bone fracture; maxillary sinus fracture
female	72Y	4	126350	0	3	0	2	36.9	5.99	2.382	2.24	139	46	2.24		1	1	Posterior communicating artery aneurysm; type 2 diabetic oculomotor nerve palsy; hyperlipidemia; essential hypertension; type 2 diabetes
male	19Y	21	40492	0	0	0	2	41	4.57	2.282	21.35	137	83	3.93			2	Orbital fracture; L1 lumbar vertebral fracture; rib fracture
male	77Y	4	19139.8	0	8	0	6	37	7.59	2.997	6.33	138	149	9.52			3	Acute renal failure
male	89Y	13	57535.5	0	0	0	4	30	6.54	2.341	141	158	138	18.44	322			Traumatic intracranial hematoma
male	69Y	11	25160.2	0	0	0	6	38	5.82	2.29	60	138	74	3.26			1	Cerebral embolism; middle cerebral artery occlusion; atrial fibrillation; hypertension; internal carotid artery stenosis; benign prostatic hyperplasia; epistaxis; acquired renal cysts; pulmonary shadows
male	57Y	13	77536.1	0	0	0	6	41	5.1	1.84	75	143	43	8.81		6	7	Basal ganglia hemorrhage; thalamic hemorrhage; brain herniation; respiratory failure; cerebral infarction; essential hypertension; liver dysfunction.
female	59Y	22	145030	0	0	0	3	36	5.56		104	141	91	9.31			4	Humerus fracture; sternal fracture; pulmonary contusion; type I respiratory failure; acquired renal cyst; mediastinal mass; pneumothorax; shoulder dislocation; abdominal injury; L1 lumbar vertebral fracture; L2 lumbar vertebral fracture; femoral fracture; abdominal aortic stenosis
male	65Y	16	54368.9	0	10	0	4	32			176	138	60	3.68		2	3	Focal cerebral contusion with hemorrhage; traumatic subdural hematoma; traumatic subarachnoid hemorrhage; internal carotid artery atherosclerosis; chronic polysinusitis; intestinal flora imbalance; rib fracture; mediastinal lymphadenopathy; emphysema with bullae; type 2 diabetes mellitus; pleural effusion; arteriosclerosis
male	86Y	24	88365.5	0	0	0	6	36.5	5.29	2.395	109	142	124	6.99		2	8	Chronic subdural hematoma; Pseudomonas aeruginosa pneumonia; essential hypertension; atrial fibrillation; limb weakness
female	93Y	12	26197	0	0	0	3	36	7.43	36.8	32.95	140	76	6.28	290		4	Severe pneumonia; Type II respiratory failure; heart failure; pulmonary cysts; anterior tibial artery occlusion; hypertension; artificial hip joint
male	61Y	14	57769.1	0	0	0	7	37	5.61		164	144	120	5.25	296	3	6	Large-area cerebral infarction; respiratory failure; acute myocardial infarction; pneumonia; respiratory and cardiac arrest; cardiogenic shock; hypoxic-ischemic encephalopathy; myocardial damage; ventricular spontaneous contractions; hypertension; Coxsackie virus infection; hypokalemia
male	75Y	20	102483	0	0	0	8	33	7.9		194	160	98	14.59	330	10	11	Traumatic subarachnoid hemorrhage; open distal tibial fracture; traumatic subdural hemorrhage; traumatic epidural hemorrhage; cerebral contusion; fibular fracture; parietal fracture; temporal bone fracture; occipital bone fracture; chest injury; rib fracture; traumatic hemothorax; mediastinal emphysema
female	58Y	10	18215.2	0	0	0	1	45	5.32		3.9	137	55	4.83				Meningeal hemorrhage; posterior communicating artery aneurysm; essential hypertension
male	55Y	24	103087	1	0	0	1	35	4.66	2.084	76	139	61	4.25		1	2	Cerebral embolism; post-tricuspid valve repair
male	47Y	14	40106.8	0	0	0	7	43	5.24	2.413	58	142	65	5.35		1	2	Thoracic vertebral fracture T11/T12; facial soft tissue contusion
male	82Y	38	111614	0	20	0	8	28	8.76	2.342	22.34	137	147	10.57	292	7	10	Acute myocardial infarction; coronary atherosclerotic heart disease; post-coronary artery bypass grafting (CABG) status; acute heart failure; severe pneumonia; peripheral artery atherosclerosis; impaired glucose tolerance; foreign body in the esophagus; anterior tibial artery occlusion; hypertension.
female	52Y	19	23777.8	0	0	0	0	38	4.65	1.876	58	149	41	6.28			1	Iliac fracture; T3/T4 thoracic vertebral fracture; scalp hematoma; cervical disc herniation; clavicle fracture; cerebral infarction; rib fracture; L4 lumbar vertebral fracture; sacral fracture; abdominal injury; pelvic fracture; mild pulmonary hypertension; paroxysmal supraventricular tachycardia
male	85Y	67	333015	0	0	0	11	31	5.61	1.591	264	161	459	55.5	321	13	57	Multiple infections of pneumonia; type II respiratory failure; duodenal perforation; respiratory and cardiac arrest; renal failure; chronic obstructive pulmonary disease with acute lower respiratory tract infection; septic shock; gastrointestinal bleeding; femoral fracture; rib fracture; hypertension; scalp contusion; acute myocardial infarction
male	58Y	52	74392.8	0		0	1	38.8	5.71	1.94	71	142	103	6.92		1	2	Distal humeral fracture; scapular fracture; kidney stones; emphysema; essential hypertension; chondritis
female	59Y	11	14266.4	0	20	0	2	31	7.11	2.29	44.33	134	117	5.06	288		1	Sleeping pill poisoning; pneumonia; hypoglycemia; hypokalemia; diabetic foot; hypertension; QT interval prolongation; rhinovirus infection; lower extremity arterial stenosis; anterior tibial artery occlusion; superficial femoral artery occlusion; myocardial damage.
female	20Y	20	121579	0	0	0	12				42	143	57	9.34		1	5	Iliac artery occlusion; acute heart failure; severe pneumonia; respiratory failure; cardiogenic shock; liver failure; fulminant myocarditis; ischemic liver disease; acute renal failure; common femoral artery stenosis; internal jugular vein thrombosis.
female	90Y	16	37913.4	0	0	0	6	32	5.86	2.06	290	143	93	8.19			3	Common bile duct stones with acute suppurative obstructive cholangitis; septic shock; pneumonia; heart failure; hypertension; post-cholecystectomy syndrome; hypokalemia; acquired renal cysts; pulmonary space-occupying lesions; sinus tachycardia; myocardial damage; metabolic acidosis; kidney stones
male	58Y	10	78102.9	0	10	0	6	29	13.7	3.281	139.82	133.5	93	8.27	278	3	6	Severe pneumonia; Type I respiratory failure; acute myocardial infarction; myasthenia gravis; heart failure; influenza with pneumonia, other influenza viruses identified; post-coronary artery stenting status; type 2 diabetes; hypoalbuminemia; acute coronary syndrome; lower extremity arteriosclerosis.
female	82Y	17	46089.5	0	0	0	8	27	5.67	1.74	180	146	110	16.5		4	5	Severe pneumonia; respiratory failure; cerebral infarction; septic shock; anemia; intermuscular thrombosis of the lower extremities; complete right bundle branch block; pleural effusion; hypertension
female	70Y	27	128037	0	20	0	5	34	6.24	2.68	12.91	140	614	23.81	288	10	16	Pneumonia; respiratory failure; acute coronary syndrome; chronic heart failure; posterior tibial artery occlusion; urinary tract infection; hyperlipidemia; hypocalcemia; post-renal surgery; hyperkalemia; intestinal flora imbalance; gastrointestinal dysfunction; hypertension
male	57Y	12	18678.8	0	0	0	2		5.02		30.17	144	55	3.82			1	Basal ganglia hemorrhage; anterior communicating artery aneurysm; pulmonary bullae; coagulation disorders; valvular heart disease; other heart valve replacements; liver dysfunction; atrial fibrillation.
female	75Y	20	75701.9	0	1	0	3	31	9.14	2.84	91	145	48	10.68			6	Severe pneumonia
male	75Y	4	31649.2	1	0	0	8	25		3.095	52	150	370	25.75			2	Decompensated cirrhosis following hepatitis B; pneumonia; chronic hepatitis B; heart failure; hepatic encephalopathy; malignant liver tumors; hypoproteinemia; ascites; post-hepatitis jaundice; thrombocytopenia; hypertension; coagulation disorders; pleural effusion.
male	73Y	8	23499.7	0	0	0	5	34	5.73		25	142	99	21.2			1	Pulmonary embolism; heart failure; pneumonia; reflux esophagitis; personal history of cerebral infarction; hypertension
female	87Y	16	68837	1	20	0	6	35	6.77	2.29	134	150	99	7.01		4	6	Cerebral embolism; hemorrhagic cerebral infarction; atrial fibrillation; Acinetobacter baumannii infection; internal carotid artery occlusion; hypertension; pneumonia; personal history of bladder malignancy; deep vein thrombosis of the lower extremities; diabetes mellitus
male	41Y	7	15447.3	0	0	0	4	42	4	2.143	88	142	71	4.86		2	2	Status epilepticus; respiratory failure; hypostatic pneumonia; personal history of cerebral hemorrhage
male	17Y	5	16559.8	0	0		4	38	4.9		50	137	62	2.53			2	Drug poisoning; intellectual disability
male	72Y	22	88757	0	0	0	13	25	4.96		190.58	138	216	17.18	282	10	11	Severe pneumonia; hypertension
male	67Y	27	171285	0	1	0	7	42	7.4	2.9	79	141	89	7.93	293	21	23	Traumatic intracerebral hemorrhage
male	77Y	17	47056.8	0	0	0	2	24			162	139	48	3.2			6	Lung abscess with pneumonia; sepsis; gallstones with chronic cholecystitis; common bile duct stones; deep vein thrombosis of the lower extremities; hypoproteinemia; coronary atherosclerotic heart disease; hypokalemia
female	71Y	72	220409	0	0	0	6	28	5.2		207	141	681	41.17			6	Pneumonia; Type II respiratory failure; Acute heart failure; Acute renal failure; Urinary tract infection; Liver dysfunction; Myocardial damage; Thrombocytopenia; Allergic dermatitis; Pleural effusion; Ascites; Novel coronavirus infection; Low-protein malnutrition
male	67Y	16	197780	0	0	0	3	30	6.08	1.865	205	142	55	5.13		2	7	Cerebral artery stenosis/stroke; internal carotid artery occlusion; acute myocardial infarction; acute heart failure; hypertension; elevated carcinoembryonic antigen (CEA); hyperlipidemia; pulmonary shadows.
male	60Y	13	74037.7	0	0	0	3	42	5.18	2.122	95	149	74	11.52		5	5	Basal ganglia hemorrhage; respiratory failure; temporal lobe hemorrhage; meningeal hemorrhage; pneumonia; essential hypertension; chronic hepatitis B.
male	37Y	47	137644	0	0	0	6	36	5.22	2.104	241	138	50	7.19			2	Thoracic vertebral fracture (T11/T12); lumbar vertebral fracture (L1); lung abscess with pneumonia; intestinal flora imbalance; pain; thoracic vertebral fracture; thoracic spinal stenosis; multiple injuries; chest injury; traumatic pneumonia; pulmonary hemorrhage; rib fracture; pleural effusion.
male	48Y	8	39451	0	0	0	5	46	4.98	1.944	70.3	145	50	9.54		3	4	Basal ganglia hemorrhage; Moyamoya disease; Liver dysfunction
male	77Y	9	25861.3	0	0	0	9	38	5.08	2.501	261	156	122	271	328		4	Severe pneumonia; acquired renal cysts; personal history of cerebral infarction
male	44Y	7	34798.7	0	5	0	6	40	7.55	2.693	70	143	52	5.91		3	4	basal ganglia hemorrhage
male	38Y	11	92341.4	0	0	0	2	42	11.16	3.243	38	137	47	3.43	285	1	2	Cerebral artery occlusion and cerebral infarction
male	90Y	23	54201.2	0	0	0	7	24	5.17	2.468	162	135	139	10.46			2	Gallstones with cholecystitis; sepsis; gastric malignancy; abdominal aortic dissection; atrial fibrillation; pneumonia; coronary atherosclerotic heart disease; pericardial effusion (non-inflammatory); heart failure; hiatal hernia; lower extremity arterial occlusion; hypoproteinemia; moderate anemia
female	80Y	16	33541.2	0	10	0	3	31		2.097	25	146	519	15.61			3	Uremia; pneumonia; heart failure; post-coronary artery stenting status; coronary atherosclerotic heart disease; hemodialysis; lower extremity pain; diabetes; hypoalbuminemia; hyperlipidemia; anterior tibial artery occlusion; lower extremity deep vein thrombosis; hypertension
male	72Y	18	72781.8	0	0	0	3	36	5.03	1.833	193	160	116	22.75	327	9	12	Cerebral contusion; traumatic subdural hemorrhage; traumatic subarachnoid hemorrhage; zygomatic arch fracture; temporal bone fracture; C7 cervical vertebra fracture; oculomotor nerve injury; diffuse axonal injury; hypostatic pneumonia; Acinetobacter baumannii infection; respiratory failure; multiple rib fractures; traumatic pneumothorax
male	59Y	14	32316.2	0	0	0	3	34.5	5.72		21.3	141	87	6.63			5	Bacterial pneumonia; sepsis; syncope; ventricular escape beats; sinus bradycardia; urinary tract infection; hypoalbuminemia; heart failure; subclavian artery plaque; premature ventricular contractions
male	62Y	19	109739	0	0	0	5	36	6.51	2.25	235	145	100	8.96		4	6	Rupture of arteriovenous malformation in the brain with subarachnoid hemorrhage; acute non-traumatic subdural hemorrhage; secondary intraventricular hemorrhage; meningeal hemorrhage; brain herniation; severe pneumonia; type I respiratory failure; premature ventricular contractions; hypertension; novel coronavirus infection; pleural effusion; deep vein thrombosis of the lower extremities.
male	45Y	23	80644.5	0	0	0	5	35	7.82	2.1	114.68	155	74	5.9	323	11	12	Traumatic subarachnoid hemorrhage; cerebral contusion; respiratory failure; traumatic intracerebral hematoma; sepsis; Acinetobacter baumannii pneumonia; intracranial infection; frontal bone fracture; chest injury; orbital bone fracture; rib fracture; pulmonary contusion; hypernatremia
male	87Y	10	74656.1	0	0	0	3	33	5.6	2.33	110	147	111	11.62		3	6	Pelvic fracture; rib fracture; transverse process fracture of cervical vertebrae; radius fracture; hemoperitoneum; pneumonia; liver contusion; deep vein thrombosis of the lower extremities; scalp laceration.
male	60Y	9	88373.5	1		0	4	39	5.53		62	142	63	5.9		1	2	Cerebral embolism; respiratory failure; atrial fibrillation; pneumonia; hypertension
male	63Y	16	90337.9	1	0	0	3	24	4.7	1.646	212	143	97	12.64		5	11	Acute non-traumatic subdural hemorrhage; brain herniation; respiratory failure; pneumococcal pneumonia; Haemophilus influenzae pneumonia; moderate anemia; hypokalemia; essential hypertension
male	61Y	13	42189.8	1	0	0	2	36	5	2.004	158	142	66	5.2		1	3	Cerebellar hemorrhage; intraventricular hemorrhage; hydrocephalus; pneumonia; essential hypertension; lung mass
male	69Y	18	69996.6	0	0	0	7	36	6.25	2.399	19.24	136	84	5.39	280	8	10	Cerebral contusion; traumatic subdural hemorrhage; traumatic subarachnoid hemorrhage; skull base fracture; traumatic pneumocephalus; temporal bone fracture; acute myocardial infarction; pneumonia; respiratory failure; pleural effusion; hypertension; fatty liver; multiple contusions
male	69Y	23	86875.7	0	0	0	7	33	5.71	1.85	15.94	142	66	6	291	6	11	Supracondylar fracture of the humerus; traumatic pneumonia; head injury; deep vein thrombosis of the lower extremities; skull base fracture; frontal bone fracture; zygomatic bone fracture; maxillary fracture; spinous process fracture of the cervical vertebrae; cervical vertebrae fracture; chest injury; rib fracture.
female	73Y	31	215194	1	0	0	5	38	5.44		92	139	44	3.88	287	8	10	Ruptured vertebral artery aneurysm with subarachnoid hemorrhage; vertebral artery dissection; hydrocephalus; heart failure; Pseudomonas aeruginosa pneumonia; hypokalemia; myocardial damage; hypoproteinemia; urinary tract infection; allergic rash; elevated CA125; ethmoid sinus fracture; lower extremity deep vein thrombosis.
female	56Y	33	84193.4	0	0	0	4	30	5.29	2.033	94.06	144	53	4.7	293		13	Acute severe pancreatitis; mitral valve mechanical valve replacement status
male	33Y	19	355595	0	0	0	12	43		2.32	253	153	169	25.92	295	10	12	Fulminant myocarditis; hyperparathyroidism
male	72Y	12	130888	0	0	0	4	41	5.96	2.422	43	140	65	11.2		1	2	Cerebral artery occlusion, cerebral infarction; lung shadow; pneumonia
male	65Y	10	50362.6	0	0	0	4	39	5.7	1.746	104	137	63	5.96		1	2	Chronic subdural hematoma; hypertension; hypokalemia
male	51Y	4	17609.9	0	0	0	8	35	5.84		81	141	56	5.31		2	3	Pseudomonas aeruginosa pneumonia; pulmonary encephalopathy; hypercapnia; Parkinson's disease; old thoracic vertebral fracture; hypokalemia; arachnoid cyst; old rib fracture; autoimmune-related encephalopathy; anxiety and depression.
female	45Y	5	64178.9	0	0	0	2	33	5.13		22.9	436	47	2.4		1	1	Ruptured anterior communicating artery aneurysm with subarachnoid hemorrhage; anemia; pulmonary space-occupying lesion
male	46Y	13	72601.2	0	0	0	9	33	5.67		36	144	116	14.86		3	3	Acute myocardial infarction; post-coronary artery stenting status; acute left ventricular failure; cardiogenic shock; pneumonia; pleural effusion; gastroenteritis; hypertension; latent syphilis; kidney stones; premature ventricular contractions; gallbladder polyps; mitral regurgitation.
male	49Y	7	34231.8	0	0	0	7	24	4.8		30	143	109	16.6		1	2	Cirrhosis with ruptured esophageal and gastric varices and bleeding; decompensated cirrhosis after hepatitis B; chronic hepatitis B without delta factor; moderate anemia; thrombocytopenia; liver dysfunction; hypofibrinogenemia; hypoproteinemia; severe anemia.
female	87Y	14	109757	0	0	0	4	37	5.27		134	142	50	3.6	289	5	6	Cerebral infarction caused by cerebral artery thrombosis; internal carotid artery occlusion; deep vein thrombosis of the lower extremities; hypostatic pneumonia; atrial fibrillation; hypertension; pleural effusion.
female	54Y	17	167371	0	0	0	2	41	5.55	2.199	194	140	49	4.48	285	8	9	Cerebral infarction caused by cerebral artery thrombosis; cerebral herniation; meningeal hemorrhage; coronary atherosclerotic heart disease; hypernatremia; anemia; hypostatic pneumonia; personal history of syphilis; personal history of cervical cancer.
female	17Y	9	32419.1	0	0	0	1	34	5.16	2.473	18.24	140	70	3.29			4	Antidepressant toxicity; rhabdomyolysis; liver dysfunction; depressive state; myocardial damage; elevated creatine kinase; anemia
female	64Y	10	132726	0	0	0	2	38.6	5.89	2.022	116	140	42	4.32	286	1	2	Posterior communicating artery aneurysm rupture with subarachnoid hemorrhage; secondary intraventricular hemorrhage; primary hypertension; hypokalemia; premature ventricular contractions.
male	73Y	17	161494	0	3	0	6	40	10.25	2.691	63.75	133.3	61	6.09	294	1	1	ruptured posterior communicating artery aneurysm with subarachnoid hemorrhage
female	81Y	10	15776	0	5	0	3	35	6.5	2.195	64	140	65	6.73			1	Traumatic subarachnoid hemorrhage; traumatic subdural hemorrhage; cerebral contusion; chest injury; rib fracture; panniculitis; facial injury; temporal bone fracture; scalp laceration; essential hypertension; type 2 diabetes mellitus; complete left bundle branch block; pulmonary bullae.
male	54Y	7	43306.8	0	0	0	1	39	5.2	2.039	91	139	68	18.3		3	4	Basal ganglia hemorrhage; severe pneumonia; hypertensive crisis; essential hypertension; hypokalemia
female	84Y	12	76942.7	1	0	0	7	39		2.47	109	142	78	7.76		2	2	Chronic subdural hematoma; coronary atherosclerotic heart disease; intestinal flora imbalance; pneumonia; gastrointestinal bleeding; deep vein thrombosis of the lower extremities; thrombocytopenia; pleural effusion; pericardial effusion (non-inflammatory); acquired renal cysts; gallstones.
female	86Y	9	28046	0	0	0	1	29	5.35	1.774	197	140	81	7.4		1	2	Gastric perforation; intestinal adhesions; hiatal hernia; upper gastrointestinal perforation; anemia; hypertension; deep vein thrombosis of the lower extremities; first-degree atrioventricular block; sterilization; postoperative intestinal adhesions; low-protein malnutrition
male	52Y	5	21497.3	0	0	0	0	38	5.16	2.018	7.9	144	102	8.02			3	Traumatic splenic rupture; hypostatic pneumonia; ascites; hypertension; clavicle fracture; three rib fractures without a first rib fracture.
male	37Y	14	43162.9	1	0	0	6	24	5.4	1.641	42	144	50	9.68		2	3	Acute upper gastrointestinal bleeding; pneumonia; respiratory failure; postoperative tonsillitis; shock; carotid artery stenosis; pleural effusion; post-tonsillectomy
female	83Y	11	28257	0	30	0	6	36	6.28	2.06	37.68	131	34	6.84	271		7	Pneumonia; respiratory failure; infectious fever; diabetes; hypertension; premature atrial contractions (PACs).
male	69Y	8	25158.6	0	0	0	9	31	5.6	2.045	204	152	87	10.17	322		3	Influenza with pneumonia, other influenza viruses identified; type I respiratory failure; pleural adhesions; liver failure; Parkinson's disease; renal failure.
male	49Y	10	47945	1	0	0	4	44	4.88	2.316	124	137	84	11.48		2	5	Basal ganglia hemorrhage; pneumonia; hypokalemia; essential hypertension; arteriosclerosis; gallstones; pleural effusion; pulmonary infection; deep vein thrombosis of the lower extremities.
male	76Y	26	173989	1	0	0	6	37	5.3		154	157	84	10.36	320	13	17	Cerebral infarction caused by cerebral artery thrombosis; internal carotid artery occlusion; deep vein thrombosis of the lower extremities; cerebral herniation; pneumonia; respiratory failure; myocardial damage; hypoproteinemia
male	75Y	8	55995.6	0	0	0	4	33	5.66	2.22	186	145	82	7.7		2	2	Brain abscess; pneumonia; respiratory failure; deep vein thrombosis of the lower extremities; chronic inflammatory demyelinating polyneuropathy; chronic hepatitis B; hypertension; gastritis
male	67Y	7	20004.8	0	0	0	3	39	5.23	2.57	18	139	100	5.94			2	Drug poisoning; shock; hypertension; depression; hyperlipidemia; liver tumor; lower extremity arterial occlusion; cerebral ischemic lesions; arachnoid cysts; lower extremity deep vein thrombosis
male	77Y	9	26359.1	0	20	0	0	31	5.4	1.71	122	130	46	6.58	272	1	2	Congenital intestinal malrotation; chronic appendicitis; ascites; pneumonia; hyperlipidemia; type 2 diabetes; hypertension
female	34Y	11	24902	0	0	1	1	38	13.86	4.85	188.5	133	57	7.82	295		4	Sepsis; diabetes mellitus with ketoacidosis; acute renal failure; myocardial damage; hyperkalemia; hypoproteinemia; anemia; elevated tumor markers
male	57Y	11	44292.1	0	0	0	2	41	5.96	2.57	26	142	71	8.54	299		4	Clavicle fracture; head injury; chronic hepatitis B; traumatic intracerebral hemorrhage; traumatic subdural hemorrhage; skull base fracture; scalp hematoma; chest injury; three rib fractures without a first rib fracture; traumatic pneumothorax; traumatic pneumonia; traumatic subcutaneous emphysema; abdominal injury.
male	63Y	16	90959.9	0	0	0	4	29	5.76	2.051	164	149	83	6.44		1	3	Intestinal necrosis; mesenteric artery thrombosis; septic shock; pneumonia; malnutrition; hypoproteinemia; peritonitis; intestinal adhesions; intra-abdominal infection; ascites; acquired renal cysts; post-esophagectomy; cholestasis.
male	74Y	9	92978.4	0	0	0	4	38	5.27	2.04	28	137	57	6.01	280	2	3	Cerebral artery occlusion (cerebral infarction); atrial fibrillation; respiratory failure; severe pneumonia; middle cerebral artery occlusion; ascending aortic dilatation; hypertension; internal carotid artery occlusion
male	79Y	21	77795.8	0	0	0	2	41	5.16		67	145	56	4.27	299	2	3	Traumatic subdural hemorrhage; traumatic subarachnoid hemorrhage; cerebral contusion; glenoid fracture of the shoulder joint; shoulder dislocation; skull fracture; myocardial damage; traumatic pneumonia; traumatic pneumothorax; zygomatic bone fracture; zygomatic arch fracture; maxillary sinus fracture; orbital fracture
male	60Y	19	66839.1	0	0	0	11	24	5.6	2.6	240.8	135	305	23.45	276	5	6	Necrotizing fasciitis; septic shock; cerebral infarction; cerebral embolism; essential hypertension; gastric ulcer; renal insufficiency; hypoproteinemia; elevated CA125; personal history of cerebral infarction; cervical disc herniation; anterior tibial artery occlusion; moderate anemia
male	82Y	10	48587	1	0	0	4	38	6.1	2.326	232	141	61	8.86		4	5	basal ganglia hemorrhage
female	54Y	11	126989	0	0	0	3	42	5.27	2.128	69	141	44	4.13	288	1	2	ruptured posterior communicating artery aneurysm with subarachnoid hemorrhage
female	76Y	10	100711	0	0	0	7	31	5.7	2.127	64	140	47	7.03		1	2	Cerebral embolism; atrial fibrillation; heart failure; internal carotid artery occlusion; hypertension; rheumatoid arthritis; post-cardiac surgery; atherosclerosis; gallstones
male	59Y	18	110439	0	6	0	0	40	8.1	2.8	44	144.2	59	6.03	291	1	2	Cerebral artery occlusion (cerebral infarction); middle cerebral artery occlusion; chronic tonsillitis; peritonsillar abscess; hypertension; diabetes; kidney stones; deep vein thrombosis of the lower extremities; hypokalemia; thyroid nodules; parapharyngeal space infection
male	77Y	6	14290.5	0	5	0	9	33	6.71	2.9	25	143	127	5.6	300		2	Occipital lobe hemorrhage; internal carotid artery stenosis; alcohol poisoning; shock; pneumonia; Alzheimer's disease; heart failure; incomplete right bundle branch block; hypokalemia; deep vein thrombosis of the lower extremities; scalp hematoma; diabetes; post-cardiac surgery
female	63Y	23	73197.9	0	5	0	5	35	6.94	2.23	47	145	57	3.24	299	4	7	Basal ganglia hemorrhage; Alzheimer's disease; hypertension; type 2 diabetes; lung infection; personal history of cerebral hemorrhage
female	54Y	37	178434	0	0	0	6	35	5.4	3.23	280	140	164	11.6			4	Functional impairment following mechanical heart valve replacement; periaoral abscess; aortic valve vegetations; heart failure; left ventricular outflow tract stenosis; cholestasis; splenomegaly; septic shock; cirrhosis.
male	77Y	20	124385	1	0	0	7	32	5.8		252	150	98	13.3	322	9		Cerebral artery occlusion (cerebral infarction); cerebral herniation; middle cerebral artery occlusion; staphylococcal pneumonia; respiratory failure; internal carotid artery occlusion; Enterococcus faecalis infection; deep vein thrombosis of the lower extremities; intramuscular thrombosis of the lower extremities; hyperlipidemia; novel coronavirus infection.
female	66Y	53	236704	0	0	0	6	35	5.47	1.92	153	138	36	5.31	288	24	34	Ruptured middle cerebral artery aneurysm with subarachnoid hemorrhage; respiratory failure; severe pneumonia; basal ganglia hemorrhage; septic shock; brain herniation; deep vein thrombosis of the lower extremities; vertebral artery occlusion; stenosis of the middle cerebral artery; rhinovirus infection; jugular vein thrombosis; hypoproteinemic malnutrition; hypernatremia
female	59Y	16	125529	1	10	0	5	36	8.21	2.5	146	137	41	4.46	289	6	7	Traumatic subdural hemorrhage; respiratory failure; traumatic intracerebral hematoma; traumatic subarachnoid hemorrhage; cerebral contusion; clavicle fracture; acromioclavicular ligament sprain; deep vein thrombosis of the lower extremities; severe pneumonia; temporal bone fracture; occipital bone fracture; skull base fracture; atlas fracture.
female	47Y	24	119154	1	0	0	4	38	10.1	2.8	160	141	33	4.35	299	1	4	Tibial plateau fracture; type 2 diabetes; pneumonia; pain
male	51Y	9	22735.8	1	0	0	2	38	5.4	2.177	216	140	38	2.66			3	Metabolic encephalopathy; pneumonia; pleural effusion; delirium; cerebral atrophy; fatty liver; myocardial damage; acute renal failure; emphysema; kidney stones; hypokalemia
male	79Y	16	87687.1	1	0	0	4	24	5.3		145	138	68	11.29		2	4	External carotid artery aneurysm; oral bleeding; malignant tumor of the salivary gland; Pseudomonas aeruginosa pneumonia; moderate anemia; hypoalbuminemia; anterior tibial artery stenosis; essential hypertension; lower extremity arteriosclerosis; gout.
female	55Y	7	124191	0	0	0	4	41		2.03	11	143	39	4.36		1	1	ruptured posterior communicating artery aneurysm with subarachnoid hemorrhage
female	52Y	8	54428.9	0	0	0	2	29	5.16	1.7	55	140	39	5.05		3	4	Traumatic brainstem hemorrhage
male	80Y	13	68081.3	1	0		7	34	5.6	1.83	140	135	80	12.5		7	8	Frontoparietal-occipital lobe hemorrhage; respiratory failure; secondary intraventricular hemorrhage; pneumonia; deep vein thrombosis of the lower extremities; simple renal cysts.
male	54Y	8	21267.6	0	0	0	5	39	5.4		89	140	75	7.4		2	3	Traumatic intracerebral hematoma; traumatic subarachnoid hemorrhage; oculomotor nerve injury; rib fracture; zygomatic arch fracture; maxillary fracture; chest injury; hypofibrinogenemia
female	90Y	18	37960.6	0	0	0	2	31		1.66	21.07	137	103	9.43	293		3	Small bowel obstruction; hypoproteinemia; malnutrition; anemia; myocardial damage; acute renal failure; personal history of cerebral infarction; atelectasis; hypertension; pleural effusion.
female	84Y	62	139949	0	10	0	11	21	14.65	2.57	141.42	137	79	11.75	291	6	16	Unilateral incarcerated inguinal hernia with obstruction; intestinal necrosis; septic shock; abdominal infection; diabetes mellitus with complications; aplastic anemia; pulmonary tuberculosis; enterocutaneous fistula; post-coronary artery stenting status; hypoalbuminemia; ascites; pleural effusion; internal jugular vein thrombosis
male	13Y	30	180941	1	0	0	7	41	4.8	1.94	89	147	105	10.9		21	25	Traumatic subdural hemorrhage; traumatic subarachnoid hemorrhage; respiratory failure; cerebral contusion; traumatic pneumonia; frontal bone fracture; orbital bone fracture; maxillary sinus fracture; zygomatic arch fracture; chest injury; rib fracture; optic nerve injury; hypernatremia
female	74Y	10	36450.5	0	0	0	5	36	5.7	2.113	113	139	60	6.06		1	2	Parieto-occipital lobe hemorrhage; secondary intraventricular hemorrhage; deep vein thrombosis of the lower extremities
female	76Y	29	121491	0	20	0	7	30	7.9	2.22	207	150	33	5.5	312	12	14	Temporo-occipital lobe hemorrhage; brain herniation; Parkinson's disease; hypostatic pneumonia; respiratory failure; deep vein thrombosis of the lower extremities; fungal urinary tract infection; old radius fracture; pleural effusion; hypertension; diabetes mellitus; type 2 diabetes mellitus
male	72Y	23	85877.5	0	1	0	17	16	5.19		6.97	139	142	9.44	291	4	5	Pneumonia; cirrhosis with ruptured esophageal varices and bleeding; decompensated cirrhosis; Gram-negative bacillary sepsis; hypovolemic shock; hepatic encephalopathy; thrombocytopenia; essential hypertension; type 2 diabetes mellitus; internal jugular vein thrombosis; hypoalbuminemia; pulmonary mass; ascites
male	51Y	35	142192	1	0	0	14	40		2.25	151	159	119	19.33	329	9	14	Post-traumatic hydrocephalus; severe pneumonia; respiratory failure; intraventricular hemorrhage; meningeal hemorrhage; Klebsiella pneumoniae infection; sequelae of brain injury; essential hypertension; pleural effusion; cervical disc herniation; cervical spinal cord edema; cervical spinal stenosis; intestinal flora imbalance
female	66Y	10	96555	0	0	0	4	46	6.2	2.319	40	138	58	5.07		1	2	Cerebral infarction caused by cerebral artery thrombosis; hypertension
female	78Y	6	33133.5	0	0	0	1	36	5.55	2.1	9.99	138	48	6.08			1	Pulmonary embolism; heart failure; bronchiectasis with infection
female	86Y	11	25581.1	0	0	0	6	33.9	5.53	2.035	149	141	90	7.36			4	Cerebral artery occlusion (cerebral infarction); middle cerebral artery occlusion; severe pneumonia; type I respiratory failure; hypokalemia; hypertension; personal history of cerebral infarction; heart failure; deep vein thrombosis of the lower extremities; atrioventricular block; kidney stones; pleural effusion; liver dysfunction.
female	54Y	17	120339	0	0	0	7	24	5.18	1.35	98	150	63	8.53		12	12	Traumatic subdural hemorrhage; traumatic subarachnoid hemorrhage; cerebral contusion; respiratory failure; confusion; skull base fracture; traumatic brain herniation; chest injury; pulmonary contusion; rib fracture; pelvic injury; acetabular fracture; pubic fracture
female	47Y	15	148065	0	0	0	11	24		4.01	170	130	173	23		12	12	Malignant breast tumors; malignant lung tumors; pneumonia; respiratory failure; thyroid nodules; malignant lymph node tumors; malignant sternal tumors; malignant liver tumors; multiple organ dysfunction syndrome; shock; cholestasis; acute renal failure; thrombocytopenia
female	36Y	30	127338	0	10	0	4	29	7.3	2.084	16.2	136	288	76		7	9	Acute myocarditis; severe pneumonia; respiratory failure; mitral regurgitation; successful resuscitation from cardiac arrest; pulmonary hypertension; pulmonary edema; hyperlactatemia; radial nerve damage; type 2 diabetes mellitus; mycoplasma infection; heart failure; pneumococcal sepsis
male	68Y	26	169447	0	0	0	3	37		2.14	116	146	125	11.7		2	10	Internal carotid artery stenosis; transient ischemic attack (TIA); basal ganglia hemorrhage; secondary intraventricular hemorrhage; basilar artery stenosis; premature ventricular contractions; Klebsiella pneumoniae pneumonia; respiratory failure; hypertension; gallstones; paroxysmal atrial tachycardia; paroxysmal ventricular tachycardia; cerebral ischemic focus
male	58Y	31	127389	0	12	0	5	33	5.5	2.59	193	144	738	58.59	297	6	12	Coronary atherosclerotic heart disease; acute myocardial infarction; heart failure; severe pneumonia; type I respiratory failure; stage 5 chronic kidney disease; hemodialysis; iron deficiency anemia; type 2 diabetes; post-stent placement status; iliac artery atherosclerosis; anemia; mediastinal lymphadenopathy
male	42Y	17	71461.2	0	0	0	7	42	8.02	2.8	86	143	81	5.68	301	9	12	Brainstem hemorrhage; hypokalemia; diabetes mellitus; hypertension; pneumonia
female	74Y	10	163829	0	10	0	6	38	5.73	2.4	87	138.5	349	22.03	298	9	10	Ruptured posterior inferior cerebellar artery aneurysm with subarachnoid hemorrhage; severe pneumonia; respiratory failure; hyperlipidemia; hyperkalemia; pneumothorax; cerebral infarction; upper gastrointestinal perforation; rib fracture; hypertensive crisis; anterior tibial artery occlusion; posterior tibial artery occlusion; lower extremity deep vein thrombosis.
female	47Y	13	73422.7	5	0	0	5	31		1.7	194	147	41	4.6		3	3	Dural arteriovenous fistula with subarachnoid hemorrhage; non-traumatic intracerebral hematoma; non-traumatic subdural hematoma; aneurysm of the ophthalmic segment of the internal carotid artery; septic shock; brain herniation; loss of consciousness; breast hyperplasia; anemia; latent syphilis; personal history of cesarean section.
female	84Y	17	162584	0	0	0	10	32	5.22		187	136	46	3.96	280	5	7	Cerebral artery occlusion leading to cerebral infarction; respiratory failure; Acinetobacter baumannii pneumonia; septic shock; atrial fibrillation; epilepsy; mild pulmonary hypertension; atrial enlargement; liver cysts; hypernatremia.
male	55Y	28	60552.5	1	0	0	1	43	5.2	2.3	88	141	67	6.34			2	Traumatic epidural hemorrhage; traumatic cerebellar hemorrhage; traumatic subarachnoid hemorrhage; traumatic hydrocephalus; intracranial infection; occipital fracture; cerebral contusion; hiatal hernia; rib fracture; traumatic pneumonia; lumbar vertebral fracture; chronic hepatitis B without delta factor; liver cyst.
male	51Y	14	101316	0	0	0	5	42	6.8	2.49	204	138	89	5.09	285	7	8	Temporoparietal lobe hemorrhage; secondary intraventricular hemorrhage; respiratory failure; meningeal hemorrhage; type 2 diabetes mellitus; gout
female	44Y	25	63351.7	0	0	0	9	31	5	3.23	19	152	471	30.9		1	3	Cerebellar infarction; acute renal failure; myocardial damage; pleural effusion
male	72Y	31	81137.3	0	0	0	2	27	5.69	1.884	216	130	69	9.6		1	4	Sigmoid colon perforation; acute peritonitis; influenza with known viruses; nutritional risks; malnutrition; cholestasis; constipation; gut microbiota imbalance.
male	66Y	7	29014	0	0	0	2	29	5.34	1.72	22	138	73	7.12			1	Acromioclavicular joint dislocation; hepatic hemangioma; pneumonia; sacral fracture
female	76Y	5	15696.8	0	12	0	1	40	5.9	2.5	15	143	72	3.48			2	Antidepressant toxicity; hypertension; diabetes; subclavian artery plaque; deep vein thrombosis of the lower extremities; sleep disorders
female	52Y	9	53726.8	0	0	0	2	35	5.08	1.899	19	140	56	9.79		1	5	Multiple cervical spine fractures; C4 cervical spine fracture; C7 cervical spine fracture; spinous process fracture of the cervical spine; transverse process fracture of the cervical spine; cervical spinal cord injury; rib fracture; traumatic pneumothorax; first rib fracture; hypoproteinemia; ossification of the posterior longitudinal ligament of the cervical spine; cervical spinal stenosis; cerv…
female	17Y	10	30035	0	7	1	3		12.02		181.66	152.2	41	2.16	279		3	Type 2 diabetic ketoacidosis
male	32Y	7	86741.2	0	0	0	5		4.57		38	139	64	6.04		1	1	Oral bleeding; respiratory failure; acute blood loss anemia; nasopharyngeal bleeding; tongue abscess; hypoproteinemia; coagulation disorders
female	89Y	29	127981	0	0	0	5	33	5.34	2.646	89	141	52	7.5		15	18	Traumatic subdural hematoma; traumatic subarachnoid hemorrhage; traumatic brain herniation; respiratory failure; pneumonia; cerebral contusion; occipital fracture; intermuscular thrombosis of the lower extremities; central atrial septal defect (foramen ovale type); essential hypertension; heart failure.
male	80Y	15	80573.2	0	0	0	4	31	6.44	2.174	35	161	553	48.4	323		1	Cerebral artery occlusion and cerebral infarction
female	77Y	2	9890.23	0	0	0	6	38	5.47	2.06	95	139	50	5.34		1	1	Acute non-traumatic subdural hematoma; respiratory failure; malignant brain tumor; brain herniation; radiotherapy for malignant tumors; maintenance chemotherapy for malignant tumors; atrial escape beats; cerebral edema
male	85Y	11	21726.4	0	0	0	5	34	5.77	3.16	58	138	140	21.77			2	Coronary atherosclerosis; acute coronary syndrome; acute heart failure; ischemic liver disease; shock; pneumonia; constipation; simple renal cysts; hyponatremia; coagulation disorders; old pulmonary tuberculosis.
male	83Y	29	159322	0	20	0	7	36	5.96		135	130	70	7.34	275	10	12	Gastric ulcer with bleeding
female	56Y	23	96658.8	5	0	0	5	33		1.9	99	150	80	17.2		10	11	basal ganglia hemorrhage
male	55Y	8	39153.5	0	0	0	3	35.4	5.25		110	140	78	8.88		3	4	Frontoparietal lobe cerebral hemorrhage; pneumonia; essential hypertension; internal carotid artery aneurysm; emphysema
male	53Y	15	31289.5	0	0	0	4	42	5.15	2.8	156	155	120	17.7	321	1	2	Cerebral artery occlusion leading to cerebral infarction; respiratory failure; hypertension; gallstones; hypostatic pneumonia; gout.
female	71Y	16	31774.9	0	0	0	3	24	5.82	1.56	198	132	45	6.13			2	Liver abscess; sepsis; pneumonia; liver cyst; hypoproteinemia; acquired renal cyst; subclavian artery plaque; secondary thrombocytosis; thyroid nodules
male	77Y	11	18549.6	0	0	0	4	31	5.9	2.304	130	142	120	11.7			2	Chronic obstructive pulmonary disease with acute exacerbations; septic shock; acute heart failure; hyponatremia; paroxysmal supraventricular tachycardia; hypoproteinemia; hypertension; impaired glucose tolerance; complete right bundle branch block; pulmonary sarcoidosis.
female	80Y	16	101478	0	0	0	6	39	6.04	2.363	221	137	86	6.08	283	11	12	Cerebral artery occlusion (cerebral infarction); internal carotid artery occlusion; atrial fibrillation; hypertension; Acinetobacter baumannii infection; type 2 diabetes; Klebsiella pneumoniae infection; personal history of malignant lung cancer; post-coronary artery bypass grafting status; aortic valve replacement status; post-pulmonary surgery.
female	70Y	50	121356	0	0	0	4	26	4.52	2.091	214	135	563	30.11	275		5	Infective endocarditis; sepsis; pneumonia; malignant breast tumor; secondary malignant liver tumor; secondary malignant brain tumor; pleural effusion; ascites; mild pulmonary hypertension; hypokalemia; novel coronavirus infection; deep vein thrombosis of the lower extremities; brain tumor
female	61Y	11	49637.2	0	0	0	5	39		2.074	118	143	61	6.75		4	6	Basal ganglia hemorrhage; severe pneumonia; respiratory failure; loss of consciousness; liver dysfunction; essential hypertension; hepatic space-occupying lesion; personal history of cerebral hemorrhage; elevated CA199; elevated CA125.
female	53Y	21	95600.3	0	0	0	6	43	5.09	1.775	141	141	36	3.03	292	8	11	Traumatic subdural hemorrhage; traumatic subarachnoid hemorrhage; cerebral contusion; skull base fracture; cervical vertebral fracture; rib fracture; pneumonia; respiratory failure; head injury; chest injury
female	83Y	32	118350	0	2	0	8	33			34	138	451	21.7	292	4	10	Acute renal failure; elevated carcinoembryonic antigen (CEA); hypertension
male	72Y	11	32139	0	0	0	4	43	5.8	3.001	84	143	75	8.7		2	2	Cerebellar hemorrhage; hypertension; personal history of cerebral hemorrhage
male	74Y	9	28464.2	0	0	0	7	31	5.39	2.53	230	140	111	7.94			3	Severe pneumonia; respiratory failure; septic shock; acute pyelonephritis; Enterococcus faecalis infection; benign prostatic hyperplasia; hydronephrosis with kidney stones; deep vein thrombosis of the lower extremities; arteriosclerosis
female	59Y	14	30509.8	0	0	0	5	28	5.57	2.122	82	144	100	12.8			2	Pulmonary embolism; sepsis; pneumonia; intramural leiomyomas of the uterus; pleural effusion; kidney stones with hydrops and infection; hepatic space-occupying lesions; hypoproteinemia; hypokalemia; cholecystitis; thyroid nodules; hepatic cysts; ovarian cysts
male	70Y	7	16155.3	0	0	0	5	49	5.1	3.035	85	152	227	12.3	309		3	Sunstroke; respiratory failure; sepsis; burns covering less than 10% of the body surface; second-degree burns to the trunk; myocardial damage; acute renal failure; hypernatremia; hypertension; hypoproteinemia; rhabdomyolysis; thrombocytopenia; lower extremity arteriosclerosis
male	37Y	12	47682.3	1	0	0	8	35	5.46	2.76	106	141	236	7.75	290	2	8	Frontal lobe hemorrhage; pulmonary embolism; non-purulent thrombosis of intracranial venous sinuses; status epilepticus; pneumonia; respiratory failure; acute renal failure; lower extremity arteriosclerosis; chronic hepatitis B; rash
female	66Y	11	69282.1	0	0	0	4	37	5.7	1.753	174	150	72	10.6		5	6	Traumatic subdural hemorrhage; traumatic subarachnoid hemorrhage; cerebral contusion; respiratory failure; staphylococcal pneumonia; deep vein thrombosis of the lower extremities; coronary atherosclerotic heart disease; essential hypertension.
female	57Y	7	20272.4	0	0	0	2	41	5.76	2.2	31	139	40	4.65		1	1	Traumatic chronic subdural hematoma; traumatic subarachnoid hemorrhage; chronic hepatitis B; brain herniation; temporal bone fracture; zygomatic bone fracture; scalp hematoma; elevated carcinoembryonic antigen (CEA); hypertension; post-hysterectomy.
female	74Y	30	100327	1	0	0	4	39	5.06	1.86	129	131	46	6.05	270	11	12	Basal ganglia hemorrhage; heart failure; pulmonary embolism; femoral vein thrombosis; deep vein thrombosis of the lower extremities; coagulation disorders; bacteremia; septic shock; Acinetobacter baumannii pneumonia; respiratory failure; influenza with other respiratory manifestations, other influenza viruses identified; novel coronavirus infection; rib fracture.
female	18Y	27	109493	0	0	0	6	41	4.6		76	145	48	8.18		7	12	Autoimmune encephalitis; hypoproteinemia
male	75Y	35	154545	1	0	0	14	34	5.76		126	142	621	30.4		11	13	Acute myocardial infarction; acute heart failure; cardiogenic shock; urinary tract infection; renal insufficiency; ischemic liver disease; Acinetobacter baumannii pneumonia; hypertension; benign prostatic hyperplasia; fungal infection; thrombocytopenia
female	76Y	10	108509	0	0	0	2	39	5.39	2.295	10	136	75	7.5			1	Middle cerebral artery occlusion; hemorrhagic cerebral infarction; heart failure; atrial fibrillation; hypertension
male	77Y	13	81702.3	0	0	0	8	28	5.2	1.528	211	155	67	14	319	8	9	Traumatic intracerebral hemorrhage; traumatic subarachnoid hemorrhage; traumatic brain herniation; pelvic fracture; rib fracture; iliac bone fracture; facial soft tissue contusion; Klebsiella pneumoniae pneumonia; hypertension; anemia
female	47Y	18	130505	0	0	0	3	36	5.13	1.82	189	139	47	2.5	290	2	3	Multiple vascular injuries of the upper arm; pelvic fracture; open tibial fracture; upper arm contusion; facial soft tissue contusion; toe fracture; hypoproteinemia; hypokalemia; hypofibrinogenemia; thrombocytopenia; chronic hepatitis B; open fracture
male	72Y	25	78214.6	0	6	0	5	32		2.05	130	137	52	7.25		10	17	Severe pneumonia; Type I respiratory failure; gastroenteritis; urinary tract infection; hypokalemia; hypertension; diabetes; gallstones; kidney stones; benign prostatic hyperplasia; sleep disorders; sequelae of stroke; lower extremity arteriosclerosis
female	71Y	20	47548.8	1	0	0	4	41	6.12	2.9	109	138	38	3.53	283	2	4	Chronic subdural hematoma; meningeal hemorrhage; brain herniation; pneumonia; respiratory failure; hypokalemia; low-protein malnutrition; urinary tract infection; hypertension; post-coronary artery stenting status; personal history of cerebral infarction; lower extremity deep vein thrombosis.
male	72Y	10	65224.3	0	0	0	0	35	5.55	2.225	126	157	61	6.2	322	3	6	Traumatic subdural hemorrhage; traumatic intracerebral hemorrhage; traumatic epidural hemorrhage; traumatic subarachnoid hemorrhage; cerebral contusion; pleural effusion; chest injury; rib fracture; chronic obstructive pulmonary disease; occipital fracture.
female	88Y	12	92048.5	0	0	0	3	33	5.5		73	142	72	8.56		1	2	Cerebral embolism; atrial fibrillation; hypertension; bradycardia-tachycardia syndrome; coronary atherosclerosis; mild anemia; pulmonary sarcoidosis; deep vein thrombosis of the lower extremities; hypokalemia; pneumonia; pleural effusion.
male	82Y	9	94830.8	0	0	0	4	36	5.2	1.95	65	142	92	6.57		1	2	Cerebral artery occlusion: cerebral infarction; middle cerebral artery occlusion; anterior tibial artery occlusion; essential hypertension.
male	47Y	10	21189.1	0	0	1	7	33	5.4	3.146	22	147	347	24	311		1	Type 1 diabetes mellitus with ketoacidosis
male	71Y	14	59343	0	0	0	5	36	5.99	2.37	36	138	67	7.4		1	1	Cervical disc herniation with myelopathy; cervical spinal stenosis; ossification of the posterior longitudinal ligament of the cervical spine; cervical degenerative changes; confusion; subclavian artery plaque; personal history of cerebral hemorrhage; hydrocephalus; skull defect repair; hypertension; hypostatic pneumonia
female	63Y	8	73631.4	0	7	0	6	45	6.32	2.3	5.7	142	45	2.28	291	1	2	Cerebral embolism; middle cerebral artery occlusion; atrial fibrillation; pneumonia; diabetes; hypertension; pulmonary space-occupying lesions
male	70Y	19	151924	1	0	0	3	41	5.9	2.13	209	145	134	24			1	Cerebral artery occlusion (cerebral infarction); middle cerebral artery occlusion; Acinetobacter baumannii pneumonia; Klebsiella pneumoniae infection; respiratory failure; essential hypertension; aortic calcification; emphysema; liver dysfunction; renal insufficiency.
male	44Y	19	129940	1	0	0	6	31	5.1	1.95	167	140	103	6.91		7	9	Pelvic fracture; distal tibia fracture with fibula fracture; head injury; traumatic subarachnoid hemorrhage; scalp laceration; abdominal injury; adrenal hematoma; lumbosacral transverse process fracture; Acinetobacter baumannii pneumonia; acetabular fracture; open tibial fracture; open fibula fracture; pubic fracture
male	51Y	8	119414	0	1	0	3	36	7.5	2.3	122	140	41	5.9		1	2	Cerebral artery occlusion, cerebral infarction; essential hypertension
female	77Y	11	38664.7	0	10	0	0	24	6.2	1.84	51	149	72	8.2			3	Acute cholecystitis; upper gastrointestinal bleeding; acute coronary syndrome; ascending aortic aneurysm; type 2 diabetes mellitus; panniculitis
female	68Y	14	124390	0	0		1	40	5.9	2.338	156	136	63	4.8			2	Aortic dissection; hypertension
male	40Y	10	20735.9	0	2	0	5	33	7.3	2.58	40	141	164	8.7				Bacterial pneumonia; cardiomyopathy; ventricular thrombosis; coronary atherosclerotic heart disease; NYHA class III heart failure; acute heart failure; type I respiratory failure; thyroid nodules; type 2 diabetes mellitus; premature ventricular contractions; hyperuricemia; pleural effusion; gallstones
female	70Y	9	136235	1	0	0	4	38	5.5	1.91	171	147	53	5.1		3	4	Cerebral infarction caused by cerebral artery thrombosis; epilepsy; Klebsiella pneumoniae pneumonia; deep vein thrombosis of the lower extremities; hypertension; esophageal tumors.
male	48Y	6	35216.1	0	0	0	4	29	5.2	1.8	48	145	73	3.3		2	3	Basal ganglia hemorrhage; scalp hematoma; pneumonia; hypofibrinogenemia; hypertension; hypoproteinemia
male	49Y	11	38935.2	0	0	0	10	23	5.3	1.52	222	141	64	5.8		1	2	Dichlorvos poisoning; severe pneumonia; respiratory failure; shock; liver cyst; depression; pleural effusion; cerebral contusion
male	65Y	17	85845.4	0	0	0	6	52	5.02	2.2	86	144	45	4.13	301	5	8	Traumatic subdural hemorrhage; traumatic subarachnoid hemorrhage; cerebral contusion; occipital fracture; lumbar vertebral fracture; frontal bone fracture; pneumonia; epilepsy; gastric ulcer; head injury.
male	59Y	61	295098	0	0	0	7	40	5.8	2.3	199	140	172	7.9		2	3	Rheumatic mitral stenosis; middle cerebral artery occlusion; cerebral infarction; heart failure; pulmonary edema; thyroid nodules; hypoproteinemia; intestinal flora imbalance
male	60Y	5	12708.7	0	8	0	2	37	6.9	2.38	240	139	62	6.5			1	Chronic obstructive pulmonary disease with acute lower respiratory tract infection; respiratory failure; pneumonia; chronic gastritis; type 2 diabetes mellitus; emphysema
female	71Y	6	22138.6	0	0	0	2	35	5.6	2.03	3	141	53	6.08			1	Acute myocardial infarction; cardiogenic shock; peripheral artery atherosclerosis; hypokalemia; Alzheimer's disease
male	61Y	12	96902.9	1	0	0	5	36	5.1	2.48	138	148	67	5.3		2	3	Ruptured anterior communicating artery aneurysm with subarachnoid hemorrhage; intraventricular hemorrhage; non-traumatic subdural hemorrhage; loss of consciousness; pneumonia; emphysema with bullae; gout.
male	74Y	33	322551	1	0	0	2	25	5.2	1.59	204	144	83	20.8		28	28	Mesenteric artery injury; respiratory failure; severe pneumonia; gastrointestinal bleeding; hemorrhagic shock; septic shock; deep vein thrombosis of the lower extremities; traumatic subdural hemorrhage; scalp avulsion; venous stenosis of the lower extremities; pulmonary contusion; cholestasis; hypokalemia
female	84Y	54	146354	0	0	0	6	26	8.7	3.005	192	155	348	31	331		4	Acute ST-segment elevation myocardial infarction; heart failure; Klebsiella pneumoniae; septic shock; gas gangrene; pleural effusion; hypertension; primary biliary cirrhosis; elevated tumor markers; type 2 diabetes mellitus; malnutrition; coronary atherosclerotic heart disease; hypernatremia
female	65Y	14	68248.4	0	0	0	7	24	5.91	2.89	99	149	518	40	305		7	Sepsis; acute renal failure; acute coronary syndrome; urinary tract infection; kidney stones with ureteral stones; bladder stones; metabolic acidosis; thrombocytopenia; personal history of cerebral hemorrhage; upper gastrointestinal bleeding; anemia; respiratory alkalosis.
female	78Y	11	31993.2	0	0	0	4	30	5.9	2.3	97	140	368	25			5	Intra-abdominal infection; sepsis; hypertension; hypoproteinemia; gastrointestinal bleeding; pleural effusion; coronary atherosclerotic heart disease.
male	31Y	13	21766.2	0	0	0	2	34	11.3	3.015	288	135	96	3.2			1	Acute severe pancreatitis; pneumonia; hyperlipidemia; type 2 diabetes; thyroid nodules; fatty liver; ascites
female	76Y	34	88397.9	0	0	0	7	26	5.8	2.16	182	135	115	9.3			4	Diffuse large B-cell lymphoma; septic shock; severe pneumonia; urinary tract infection; hypokalemia; anxiety state; myocardial damage; gallstones; splenomegaly; hypertension; hyponatremia; renal insufficiency.
female	81Y	17	85938.8	1	0	0	2	39	6.08	2.19	109	142	64	6.57			2	Cerebral embolism; paroxysmal atrial fibrillation; middle cerebral artery occlusion; respiratory failure; pulmonary infection; lower extremity arteriosclerosis
male	40Y	18	52967.3	0	0	0	3	31	5.13	1.76	112	149	69	7.48	305		3	Pseudomonas aeruginosa pneumonia; respiratory failure; hydrocephalus; pleural effusion; urinary tract infection; hepatic hemangioma; post-fracture surgery; rib fracture; liver dysfunction; old femoral neck fracture; personal history of cerebral hemorrhage.
male	43Y	18	50802.1	0	0	0	6	31	5.16	1.75	117	146	91	4.6		5	5	Traumatic liver rupture; open neck injury; abdominal injury; pulmonary embolism; hemoperitoneum; schizophrenia; hypoalbuminemia; fatty liver; liver dysfunction.
male	74Y	14	57980.7	0	0	0	4	31	5	1.896	91	140	62	10.25			1	Multiple lumbar vertebral fractures; L1 lumbar vertebral fracture; L3 lumbar vertebral fracture; T11/T12 thoracic vertebral fractures; hepatic hemangioma; hepatic cyst; psoas abscess; lumbar vertebral fracture; renal contusion; rib fracture; hypoproteinemia; chest injury; abdominal injury
male	79Y	38	193591	0	0	0	5	36	5.7		93	153	103	16.03		5	6	Ruptured anterior communicating artery aneurysm with subarachnoid hemorrhage; frontal lobe hemorrhage; hydrocephalus; deep vein thrombosis of the lower extremities; anterior tibial artery occlusion; pneumonia; respiratory failure; pleural effusion; non-inflammatory pericardial effusion; hypertension; atherosclerosis
female	75Y	18	56174.8	0	0	0	8	30	5.21	2.03	85.84	142.7	62	6.82	295	8	8	Traumatic subarachnoid hemorrhage; traumatic epidural hemorrhage; respiratory failure; pneumonia; cerebral contusion; temporal bone fracture; zygomatic arch fracture; sphenoid bone fracture; frontal bone fracture; scalp hematoma; rib fracture; sternal fracture; thoracic vertebral fracture
male	43Y	6	35055.3	0	0	0	9	19		2.5	17	135	65	7.4			3	Acute upper gastrointestinal bleeding
male	28Y	12	28867.2	0	0	0	5	37		1.96	77	143	62	10.2		2	5	Hypostatic pneumonia; hysteria; respiratory failure; hypofibrinogenemia; cochlear implantation; post-neurosurgery
male	70Y	39	169424	0	0	0	9	31	5.3	2.02	126	148	67	3.85		9	11	Basal ganglia hemorrhage; brain herniation; meningeal hemorrhage; intracranial infection; severe pneumonia; hypernatremia; deep vein thrombosis of the lower extremities; hypertension; pleural effusion; other heart valve replacements
male	68Y	18	17142	0	5	0	4	31	5.52		85	138	138	3.91	284		1	Acute renal failure; essential hypertension; subcutaneous hematoma; anemia; skin infection of the buttocks.
male	58Y	14	95759.5	1	0	0	3	38	4.5	2.11	33	139	98	10.9		1	2	Cerebral artery occlusion leading to cerebral infarction; chronic hepatitis B without delta factor; hydronephrosis; mediastinal lymphadenopathy; liver transplant status; post-colon surgery; splenomegaly; pulmonary shadows; first-degree atrioventricular block; peripheral artery atherosclerosis; pneumonia.
female	76Y	7	88733.6	0	10	0	4	29.9	12	3.42	13	139	75	3.9			1	Carotid artery occlusion leading to cerebral infarction; hypostatic pneumonia; heart failure; atrial fibrillation; internal carotid artery aneurysm; heart failure; essential hypertension; type 2 diabetes mellitus; pleural effusion; hypokalemia; myocardial damage; post-coronary artery stenting status.
male	66Y	10	42341.9	0	0	0	9	26	6.2		176	146	117	8.7			3	Acute suppurative cholangitis; septic shock; respiratory failure; obstructive jaundice; pneumonia; liver dysfunction; cholestasis; benign prostatic hyperplasia; hypokalemia; malignant colorectal tumors; essential hypertension; hypoproteinemia; widespread secondary malignant tumors.
female	68Y	26	192566	0	0	0	7	16	5.94	1.14	266	141	49	4.35	290	19	20	Traumatic subdural hemorrhage; traumatic subarachnoid hematoma; traumatic closed epidural hematoma; tibial plateau fracture; cerebral contusion; skull base fracture; temporal bone fracture; scalp hematoma; scalp laceration; head injury; radius fracture; fibula fracture; shock.
female	41Y	20	136458	0	0	0	4	21	5.07	1.24	161	138	49	3.51	282	14	16	Traumatic intracerebral hemorrhage; traumatic subdural hemorrhage; traumatic subarachnoid hemorrhage; traumatic closed epidural hematoma; traumatic brain herniation; traumatic coagulopathy; parietal fracture; traumatic pneumonia; hypofibrinogenemia; hypoproteinemia; head injury; fungal urinary tract infection; hypothyroidism
female	70Y	28	67843.1	0	20	0	8	33	6.23		85	142.8	774	27.33	299		5	Stage 5 chronic kidney disease; pneumonia; type I respiratory failure; heart failure; pleural effusion; hypoproteinemia; gastrointestinal dysfunction; intestinal flora imbalance; type 2 diabetes mellitus; metabolic acidosis; hypertension; hyperkalemia
female	68Y	26	176838	1	0	0	6	41	5.5	2.19	54	140	42	3.17	287	11	13	Cerebral artery occlusion (cerebral infarction); severe pneumonia; respiratory failure; pleural effusion; hypoalbuminemia; asymptomatic myocardial ischemia; deep vein thrombosis of the lower extremities; arteriosclerosis of the lower extremities; middle cerebral artery occlusion; rib fracture; premature atrial contractions (PACs); Sjögren's syndrome; hypertension
male	32Y	10	41621.6	0	0	0	6	42	4.9		50	145	77	9.8		3	4	Basal ganglia hemorrhage; hypertension
male	87Y	79	324099	0	0	0	10	30	5.99	2.235	138	152	192	39	320	17	45	Pneumonia caused by multiple infections
female	82Y	17	37504.7	0	0	0	4	31		2.1	157	145	59	11.2			6	Acute myocardial infarction; acute heart failure; Killip IV; severe pneumonia; malignant lung tumor; atrial fibrillation; liver failure; pleural effusion; shock; meningioma; hip joint disease; personal history of cerebral infarction; ventricular aneurysm.
female	67Y	24	139695	0	0	0	2	32	5.08	1.595	100	143	40	6.3		10	12	Temporal lobe hemorrhage; respiratory failure; Acinetobacter baumannii pneumonia; Klebsiella pneumoniae infection; essential hypertension; chronic hepatitis B; cirrhosis; portal hypertension; splenomegaly; liver cysts; intestinal flora imbalance; deep vein thrombosis of the lower extremities; liver dysfunction.
male	74Y	7	87427.9	0	0	0	4	35	5.6	2.035	18	139	69	3.8			1	Cerebral artery occlusion (cerebral infarction); middle cerebral artery occlusion; atrial fibrillation; rectal malignancy; personal history of cerebral infarction.
female	18Y	13	111824	0	0	0	1		5.2		69	144	48	3.8		2	3	Traumatic iliac artery rupture; traumatic intracranial hematoma; traumatic pneumothorax; pelvic fracture; sacral fracture; iliac fracture; pubic fracture; chronic hepatitis B; pelvic effusion; pneumonia; simple renal cyst; fibular fracture; medial malleolus fracture
male	69Y	29	106769	0	20	0	2	36	5.78	1.8	136	140	81	5.86	285	7	9	Basal ganglia hemorrhage; bacterial pneumonia; respiratory failure; middle cerebral artery occlusion; posterior cerebral artery occlusion; subdural hematoma; internal carotid artery aneurysm; lower extremity arteriosclerosis; diabetes mellitus; iron deficiency anemia; hypoproteinemia
male	60Y	9	81673.7	0	0	0	5	34	6.7	1.86	139	136	62	4.06			1	Cerebral infarction caused by cerebral artery thrombosis; internal carotid artery occlusion; hyponatremia; hypertension; emphysema; ventricular pre-excitation.
female	60Y	10	53067.5	0	0	0	6	45	6.5	2.1	59	138	58	4.5		4	5	Basal ganglia hemorrhage; respiratory failure; severe pneumonia; essential hypertension; intermuscular thrombosis of the lower extremities.
male	76Y	10	19483.3	0	0	0	3	36	7	2.2	54	151	50	3.5			1	Chronic obstructive pulmonary disease with acute lower respiratory tract infection; mycoplasma pneumoniae pneumonia; respiratory failure; hypercapnia; respiratory acidosis; pericardial effusion (non-inflammatory); emphysema; pleural effusion
male	39Y	6	11564.6	0	0	0	1	37	4.5	2.26	11	141	67	2.5			2	Electrical injury; burns covering less than 10% of the body surface; first-degree burns to the hands; brain contusion; chronic hepatitis B without delta factor; thyroid nodules; hypokalemia.
male	52Y	11	46312.6	0	0	0	8	34	6.43	2.2	232	137	80	4.9	282		3	Acute myocarditis; coronary atherosclerosis; cardiogenic shock; acute heart failure; pneumonia; pleural effusion; type I respiratory failure; hyperlipidemia; sepsis; hypoproteinemia; pulmonary edema
male	53Y	10	38822.2	0	2	1	6	25	8.8	3.35	189	150	131	8.8			5	Mycoplasma pneumoniae pneumonia; diabetic ketoacidosis; hepatic encephalopathy; hepatitis B cirrhosis; severe anemia; deep vein thrombosis of the lower extremities; hypokalemia; heart failure; pericardial effusion (non-inflammatory); acute renal failure; pleural effusion; arteriosclerosis; ascites.
male	85Y	8	33879	0	0	0	5	40			54	136	64	7		2	2	Chronic subdural hematoma; meningeal hemorrhage; obstructive pneumonia; atrial fibrillation; ascending aortic aneurysm; malignant lung tumor; old rib fracture.
female	65Y	14	126658	0	5	0	6	39	5.54		24.62	120	38	5.53	273	1	2	Cerebral artery stenosis/stroke; middle cerebral artery stenosis; respiratory failure; hypertension; arteriosclerosis; pneumonia; diabetes
male	52Y	16	128526	1	0	0	5	43	5.22		179	141	127	16		9	9	Cerebral artery occlusion leading to cerebral infarction; severe pneumonia; respiratory failure; middle cerebral artery occlusion; brain herniation; drug-induced liver damage; hypertension.
male	47Y	34	96547.3	0	0	0	4	32	5.5	1.998	74	143	206	25		7	16	Multiple cerebral lobe hemorrhages; pneumonia; respiratory failure; sepsis; Enterobacter cloacae infection; hypertension; sinus bradycardia; pulmonary space-occupying lesions.
male	54Y	6	32359.9	0	0	0	2	43	4.5	2.19	180	145	65	4.2		1	1	basal ganglia hemorrhage
female	77Y	19	55511.7	0	0	0	6	39	5.8	2.022	27	140	75	18		8	9	Guillain-Barré syndrome; severe pneumonia; respiratory failure; pulmonary embolism; hypokalemia; deep vein thrombosis of the lower extremities; hypertension; anemia; hypoproteinemia; myocardial damage.
female	22Y	17	81347.5	0	0	0	3	39	5.3	2.29	88	141	55	5.3		15	15	Effects include: muscle preparation poisoning; botulism; pneumonia; respiratory failure; bronchial asthma; anemia; myocardial damage.
female	31Y	7	54219.4	0	0	0	4	32	5	1.99	75	138	36	8.9			3	Acute myocarditis
female	71Y	26	104719	0	0	0	4	34	5.65		65.8	146	48	5.5	300	12	13	Ruptured intracranial aneurysm with subarachnoid hemorrhage; secondary intraventricular hemorrhage; hydrocephalus; pulmonary embolism; sepsis; Klebsiella pneumoniae pneumonia; respiratory failure; pleural effusion; lower extremity arterial stenosis; internal jugular vein thrombosis; hypertension; type 2 diabetes mellitus; personal history of cerebral hemorrhage.
female	73Y	7	20601.8	0	0	0	6	32	4.9	2.5	94	144	60	4.31			2	Septic shock; rectal anastomosis; rectal malignancy; hypoproteinemia; hypertension; premature atrial contractions; thyroid nodules
male	59Y	10	92902.5	0	0	0	5	38	5.15	2.011	80	141	101	5.6		2	3	Cerebral embolism; atrial fibrillation; sequelae of cerebral infarction; basilar artery occlusion; simple renal cyst; carotid artery sclerosis
male	59Y	7	9654.91	0	0	0	3	39	5.5	2.24	6.3	143	89	5.5				Basal ganglia hemorrhage; hypertension
male	57Y	19	30814.1	0	0	0	2	39		2.4	42	144	94	11.4				Traumatic subarachnoid hemorrhage; traumatic supraspinatus muscle rupture; hypostatic pneumonia; cerebral contusion; scalp laceration; traumatic splenic rupture; three rib fractures without a first rib fracture; multiple lumbar vertebral fractures; facial injury; maxillary sinus fracture; facial contusion; liver cyst; medial malleolus fracture.
female	72Y	19	130678	0	0	0	3	33	5.8	2.015	22	141	53	12		3	5	Carotid artery occlusion leading to cerebral infarction; atrial fibrillation; pneumonia; respiratory failure; elevated CA125; atelectasis; malignant lung tumor; chronic hepatitis B without delta factor; pleural effusion; hypertension.
female	70Y	32	330581	1	0	0	11	39	5.23	1.99	180	143	49	5.23	291	11	13	Traumatic liver rupture; pelvic fracture; C6 cervical vertebral fracture; liver contusion; renal cyst hematoma; adrenal hemorrhage; hemoperitoneum; multiple injuries; traumatic pneumothorax; hypokalemia; pulmonary infection; deep vein thrombosis of the lower extremities; intermuscular thrombosis of the lower extremities.
male	24Y	6	23345	0	0	0	2	52	5	2.775	4.9	142	118	5.4			4	Herbicide poisoning; acute interstitial pneumonia; acute renal failure; depressive state; hypokalemia; sinus bradycardia
male	62Y	23	136504	0	0	0	6	36	5.91	2.24	64.71	141	65	7.69	290	12	18	Traumatic subdural hemorrhage; traumatic subarachnoid hemorrhage; cerebral contusion; cerebral herniation; parietal bone fracture; multiple rib fractures; lateral malleolus fracture; temporal bone fracture; nasal bone fracture; neurosyphilis; skin lacerations; pneumonia; bacteremia
female	61Y	15	24881.6	0	2	0	2	45	6.97	2.5	2.87	143	61	5.9			1	ruptured posterior communicating artery aneurysm with subarachnoid hemorrhage
male	77Y	25	72189.1	0	0	0	2	42	6.4	2.47	149	141	62	10.96			2	Traumatic subarachnoid hemorrhage
male	91Y	30	83787.9	0	0	0	7	39	6.06	3.007	33	150	357	23			4	First-degree atrioventricular block; heart failure; severe pneumonia; acute renal failure; hepatic encephalopathy; hyperkalemia; sinus bradycardia; lower extremity arterial occlusion; hyponatremia; artificial knee joint; sick sinus syndrome; lower extremity deep vein thrombosis; pleural effusion.
male	75Y	9	33331.9	0	0	0	6	34	5.5	2.67	94	137	352	12		1	2	Renal artery embolism; renal infarction; atrial fibrillation; kidney stones; gallstones; liver and kidney failure; acute renal insufficiency; prostate stones.
female	69Y	15	155743	0	0	0	2				30	144	46	5.88		1	3	Ruptured anterior communicating artery aneurysm with subarachnoid hemorrhage; posterior communicating artery aneurysm; essential hypertension; gallstones.
female	69Y	6	17516.2	0	6	0	5	33	8.59	3.3	5.24	141	183	29.98	294		1	Acute upper gastrointestinal bleeding; hemorrhagic shock; anemia; coagulation disorders; diabetes; heart failure; hypertension; hyperkalemia
male	66Y	29	62999.5	0	0	0	12	28	5.4	2.56	79	142	239	25			4	Viral pneumonia; Type II respiratory failure; malignant liver tumors; novel coronavirus infection; hepatic encephalopathy; polyserostomy; atrial fibrillation; pleural effusion; ascites; liver failure; renal failure; hypoalbuminemia; post-cholecystectomy
female	79Y	19	147434	0	0	0	2	40	6.85	2.89	64	140	81	5.88	394	10	10	Large-area cerebral infarction; type II respiratory failure; severe pneumonia; middle cerebral artery occlusion; chronic subdural hematoma; cerebral herniation; acute heart failure; sleep disorder; gastrointestinal bleeding; tricuspid regurgitation; hypernatremia; rhinovirus infection; xenogeneic heart valves
male	60Y	16	58723.8	0	0	0	1	37	4.3	2.11	149	140	73	10.2			3	Ruptured liver cancer with hemorrhage; malignant liver tumor; ascites; hypoproteinemia; hyponatremia; moderate anemia
male	70Y	16	56878.6	0	0	0	5	39	5.03	2.59	110	141	96	5.22	288	9	9	Cerebellar hemorrhage; basal ganglia hemorrhage; hyperthyroidism; pneumonia; kidney stones; acquired renal cysts; arteriosclerosis.
female	76Y	7	22558.7	0	0	0	6	38	5.1	2.077	42	143	52	6.8		2		Severe pneumonia; respiratory failure; malignant lung tumor; pulmonary encephalopathy; old humeral fracture
female	69Y	17	160140	0	2	0	0	31	7.23	1.98	20	138	58	6.61	288		1	Cerebral artery occlusion (cerebral infarction); internal carotid artery embolism; middle cerebral artery thrombosis; acute heart failure; coronary atherosclerotic heart disease; acute non-ST-segment elevation myocardial infarction; Killip class II; pulmonary infection; cerebellar infarction; atrial fibrillation; essential hypertension; type 2 diabetes mellitus; mitral valve replacement status.
female	56Y	19	58043.4	0	0	0	7				161	142	35	10		5	12	Bacterial pneumonia; respiratory failure; hypoproteinemia; rhinovirus infection; cholestasis of the gallbladder; thyroid nodules; liver cysts; personal history of cerebral hemorrhage.
male	34Y	11	44304	0	0	0	5	49	4.97	2.48	45	144	95	6.06	294	4	5	Basal ganglia hemorrhage; coma; hypokalemia; hypertension
male	34Y	26	145926	0	0.25	0	4	28	6.7	2.15	248.64	139	113	11.99	296	11	13	Acute severe pancreatitis; respiratory failure; acute renal failure; pneumonia; acute respiratory distress syndrome; pleural effusion; ascites; anemia; type 2 diabetes mellitus; gut microbiota dysbiosis; bipolar disorder; liver dysfunction; loculated ascites
male	54Y	8	21152.2	0	0	0	3	37	6.1	2.03	39	134	52	5.7			3	Traumatic pneumonia; head injury; impaired glucose tolerance; scalp hematoma; axis vertebral fracture; chest injury; scapular fracture; rib fracture; abdominal injury; lumbar vertebral fracture; pubic bone fracture; facial soft tissue contusion; gallstones.
female	68Y	5	63092.3	0	10	0	0	36	6.21	2.39	12	137	61	5.9		1	1	Ruptured middle cerebral artery aneurysm with subarachnoid hemorrhage; internal carotid artery ophthalmic segment aneurysm; hypertension; diabetes mellitus
male	40Y	8	102616	0	0	0	3	41	5.18	2.358	52	138	55	7		1	2	Cerebral infarction caused by cerebral artery thrombosis
male	61Y	14	37444	0	1	0	6	28	10.74	3.3	202.62	133	62	5.47	283		2	Liver abscess; cholecystitis; pleural effusion; cholestasis; diabetes; hypotension
male	78Y	3	9997.06	0	0	0	4		5.5		89	134	65	8.76			1	Traumatic subarachnoid hemorrhage; scalp hematoma; pneumonia; novel coronavirus infection; hypertension; atherosclerosis; hyponatremia; clavicle fracture; low-protein malnutrition; lower extremity arteriosclerosis; lower extremity deep vein thrombosis; Alzheimer's disease
female	81Y	12	34536.3	0	0	1	0	36	10.3	3.49	19.32	137	33	5.09	287		1	Intertrochanteric fracture of the femur; type 2 diabetic ketoacidosis; pneumonia; superficial femoral artery stenosis; hypokalemia; myocardial damage; hypertension; cerebral ischemic foci; elevated CA125; hypoproteinemia; liver cysts; acquired renal cysts; kidney stones.
female	76Y	13	145654	0	0	0	1	38	6.6		32	138	50	5.3		1	2	Posterior communicating artery aneurysm rupture with subarachnoid hemorrhage; pneumonia; hypertension; arteriosclerosis
female	70Y	13	116838	0	0	0	8	34	7.2		52	142	97	10			1	Carotid artery occlusion (cerebral infarction); common carotid artery occlusion; heart failure; aortic (valve) stenosis; mitral stenosis and regurgitation with tricuspid regurgitation; pleural effusion; pulmonary edema; internal carotid artery embolism; coronary atherosclerosis; hypertension; connective tissue-associated pulmonary hypertension; electrolyte imbalance; hyperlipidemia
female	57Y	17	24655.4	0	0	0	7	37	5	2.25	209	138	58	3.9			1	Gastrointestinal perforation; acute peritonitis; cholestasis; malnutrition; Crohn's disease
female	61Y	44	220150	0	0	0	5		27	5.1	110	160	100	26	347	4	12	L2 lumbar vertebral fracture; Type B aortic dissection; T5/T6 thoracic vertebral fracture; intracranial injury; sequelae of hypoxic-ischemic encephalopathy; traumatic subarachnoid hemorrhage; chest injury; aortic dissection formation; rib fracture; pulmonary contusion; traumatic pneumonia; traumatic pleural effusion; cervical instability.
male	50Y	15	88577.6	0	0	0	12	25	4.9	2.508	75	137	769	19			8	Uremia; sepsis; pneumonia; metabolic encephalopathy; metabolic acidosis; hemodialysis; cholestasis; hyperkalemia; peritonitis; malignant liver tumors; chronic hepatitis B without delta factor; intrahepatic bile duct stones; polyserostomy
female	85Y	34	96535.5	1	0	0	2	34	5.2	1.8	152	159	150	25	337		4	Acute myocardial infarction; cerebral artery occlusion causing cerebral infarction; pneumonia; respiratory failure; atelectasis; intestinal flora imbalance; anemia; pleural effusion
male	66Y	14	34757.2	0	6	0	4	38	7.5	2.89	145	140	359	17			2	Coronary atherosclerotic heart disease; renal artery stenosis; abdominal infection; chronic renal failure; hyperkalemia; pure hypercholesterolemia; type 2 diabetes; hypertension
male	75Y	17	49786.6	0	0	0	9	35	5.6	2.735	210	141	162	24		5	8	Severe pneumonia
male	87Y	38	251364	0	3	0	6	35	6.59	2.3	173	143	51	4.89	300	25	36	Severe pneumonia
male	57Y	8	14093.2	1	0	0	3	40	8.1	2.89	86	141	60	4.3			2	Traumatic subarachnoid hemorrhage; traumatic subdural hemorrhage; cerebral contusion; temporal lobe hemorrhage; skull base fracture; temporal bone fracture; zygomatic arch fracture; facial soft tissue contusion; chest injury; rib fracture; traumatic pneumonia; pleural effusion; thoracic vertebral fracture.
female	75Y	10	23364.1	0	20	0	6	37	7.8	2.7	47.07	143	85	10.16	299		1	Basal ganglia hemorrhage; thalamic hemorrhage; intracranial segment aneurysm of internal carotid artery; pneumonia; hypertension; diabetes; gut microbiota dysbiosis
male	76Y	6	23680.2	1	1	0	3	38	5.9	2.005	102	141	79	4.7			3	Hemorrhagic cerebral infarction; basal ganglia hemorrhage; pneumonia; type 2 diabetes mellitus; essential hypertension
male	81Y	5	12784.6	0	0	0	2	34	5.8	2.5	35	144	113	11			2	Chronic obstructive pulmonary disease with acute lower respiratory tract infection; severe pneumonia; respiratory failure; heart failure; pleural effusion; hypertension; pulmonary shadows; first-degree atrioventricular block; atherosclerosis
male	36Y	9	29188.8	0	0	0	5	28	5.8	2.04	270	138	70	5.15			4	Septic shock; lower extremity soft tissue infection; pneumonia; electrolyte imbalance; hepatic hemangioma; fatty liver; hypoproteinemia
female	77Y	26	343243	0	20	0	2	28	6.4	2.5	258	155	229	28	330	13	26	Acute myocardial infarction; respiratory failure; acute heart failure; NYHA class IV heart failure; coronary atherosclerotic heart disease; mitral and aortic regurgitation; Acinetobacter baumannii pneumonia; renal insufficiency; poor surgical wound healing; cholestasis; essential hypertension; type 2 diabetes mellitus; liver dysfunction.
female	54Y	15	145521	0	0	0	4	42	6.1	2.45	183	143	45	6.2		8	9	Cerebral infarction caused by cerebral artery thrombosis; cerebral hematoma; viral pneumonia, others; respiratory failure; deep vein thrombosis of the lower extremities; coronavirus infection; hepatitis A without hepatic coma; liver dysfunction; intestinal flora imbalance.
male	81Y	15	34228.9	0	0	0	3	36	6.16	2.3	3.25	138.4	81	6.47	285	20	3	Acute biliary pancreatitis, severe; gallstones; liver failure; sepsis; unilateral inguinal hernia; acquired renal cysts; cholestasis.
male	75Y	39	338861	1	0	0	12	23	5.05		190	141	74	12		12	16	Iliac artery injury; pneumonia; respiratory failure; pelvic fracture; fibula fracture; rib fracture; pneumothorax; sternal fracture; thoracic aortic injury; clavicle fracture; scapular fracture; traumatic subcutaneous emphysema; thoracic vertebral fracture.
female	47Y	12	71291	0	0	0	7	45	5.3	2.2	49	149	56	4.9		1	2	Ruptured posterior inferior cerebellar artery aneurysm with subarachnoid hemorrhage; pneumonia; cerebellar infarction; myocardial damage; dermatitis; fatty liver; hypokalemia; ventricular tachycardia.
male	70Y	73	188046	0	10	0	6	28	6.81	3.06	26.06	141	694	56.84	295	5	17	viral pneumonia
male	77Y	9	40552.7	0	0	0	3	33		2.3	120	139	183	11			4	Acute myocardial infarction; Killip class III; coronary atherosclerotic heart disease; acute heart failure; deep vein thrombosis of the lower extremities; hypertension; pneumonia; pleural effusion; NYHA class III heart failure.
female	76Y	6	19632.8	0	0	0	7	33	6	3.62	41	135	357	36			3	Acute myocardial infarction
male	28Y	10	79535.4	0	0	0	2	33	5.2	1.68	54	140	61	2.3		1	2	Cerebral artery occlusion (cerebral infarction); middle cerebral artery occlusion; fatty liver; hyperlipidemia; latent syphilis; hypokalemia; influenza with other manifestations; other influenza viruses identified.
male	76Y	10	37008.2	0	0	0	4	34	6.2	2.234	142	140	94	5.6		2	5	Cerebral artery stenosis/cerebral infarction; severe pneumonia; type I respiratory failure; gastrointestinal bleeding; gastric ulcer; secondary thrombocytosis; hypokalemia; personal history of laryngeal malignancy; personal history of cerebral hemorrhage; post-tracheal surgery; internal carotid artery stenosis
male	19Y	8	8591.42	0	0	0	3	40	5.1	2.34	28	139	73	6.2			1	Diffuse axonal injury; traumatic subarachnoid hemorrhage; cerebral contusion; maxillary sinus fracture; orbital fracture; zygomatic arch fracture
male	58Y	120	279002	0	0	0	6	37	6.5	2.5	108	136	33	9.5		1	3	Traumatic chronic subdural hematoma; cerebral contusion; epidural hematoma; postoperative intracranial hematoma; subfalcine herniation [cingulate herniation]; hydrocephalus caused by tumors; cerebral infarction; skull fracture; skull defect repair; old head injury; thoracic vertebral fracture; L3 lumbar vertebral fracture; pneumonia
male	26Y	27	97232.4	0	0	0	7	42	5.2	3.292	300	143	202	4.1			5	Acute necrotizing pancreatitis, severe; pneumonia; hypoproteinemia; hypokalemia; moderate anemia; renal insufficiency; hyperlipidemia; fatty liver; pleural effusion; liver failure; acute respiratory distress syndrome.
male	64Y	10	35115.3	1	0	0	4	38	5.5	2.069	60	145	62	6.6		2	4	Cerebellar hemorrhage; lung infection; hypertension
male	69Y	12	57464.6	0	0	0	4	47	5.6	2.27	53	151	50	12.21		3	4	Basal ganglia hemorrhage; intraventricular hemorrhage; vertebral artery aneurysm; pneumonia; essential hypertension
male	75Y	15	148239	0	0	0	7	24	5.4		16	139	91	7.2			5	Cirrhosis with ruptured esophageal and gastric varices and bleeding; hemorrhagic shock; decompensated cirrhosis; severe anemia; ascites; splenomegaly; hypoalbuminemia; pneumonia; coronary atherosclerotic heart disease; post-coronary artery stenting status; essential hypertension; gallstones; simple renal cysts.
male	69Y	13	29309.1	0	0	0	2	34	5.7	1.91	103	135	80	6.2		1	1	Duodenal ulcer with perforation
male	75Y	29	67019.5	0	0	0	2	29	5.5	1.83	73	140	65	7.2			8	Pneumonia; pleural effusion; allergic dermatitis; shock; atelectasis; drug-induced liver injury; gallstones; hypertension; personal history of cerebral hemorrhage; epilepsy; hypoproteinemia
male	86Y	19	47728.8	0	14	0	6	30	10.3	2.33	238	143	142	20		1	2	Small bowel obstruction; gastrointestinal bleeding; ascites; pneumonia; chronic pancreatitis; acute renal failure; myocardial damage; hyperthyroidism; Alzheimer's disease; hypertension; diabetes; abdominal hernia with bowel obstruction; low-protein malnutrition.
male	54Y	23	168759	0	0	0	1	31			105	141	78	9.9			1	Cervical spinal cord injury; multiple cervical vertebrae fracture; hemorrhagic shock; rib fracture; pulmonary contusion; pneumonia; pneumothorax; transverse process fracture of thoracic vertebrae; cervical disc herniation with myelopathy; radius fracture; thumb fracture; facial soft tissue contusion; femoral fracture
female	57Y	13	111604	0	0	0	4	35	5.4	1.96	59	139	46	7.4		5	6	Thoracic vascular injury; traumatic mediastinal hematoma; esophageal mass; hemorrhagic shock; post-uterine surgery; venous thrombosis; hypofibrinogenemia; hypokalemia
female	83Y	20	38983.3	0	0	0	3	39	6.1	2.58	84	143	60	4.3		1	2	Iliac artery thrombosis; femoral artery thrombosis; atrial thrombosis; hypertension
male	55Y	16	117401	0	0	0	5	29	6.88	1.6	10	139	88	6.3			1	Malignant tumors of the gastric fundus; gastric cancer with bleeding; severe anemia; hemorrhagic shock; hypertension; hyperlipidemia; gallstones; kidney stones; subclavian artery plaques; hypoproteinemia; hypofibrinogenemia; thyroid nodules
male	86Y	9	175585	0	0	0	4	19	5.5	67	149	115	9			2	4	Iliac artery injury; pubic branch fracture; multiple thoracic vertebral fractures; pneumonia; rib fractures; shock; ascites; elevated PSA; liver cyst; acquired renal cyst; hypertension; first-degree atrioventricular block; lower extremity deep vein thrombosis.
male	61Y	15	124346	0	0	0	4	38	5.63	2.1	2.79	140	91	4.71	286	2	3	Cerebral artery occlusion (cerebral infarction); atrial fibrillation; pneumonia; respiratory failure; rash; deep vein thrombosis of the lower extremities; middle cerebral artery occlusion; liver dysfunction.
male	50Y	10	58438.2	0	1	0	10	29	4.89	2.04	178	140	420	14.14	287	6	7	Brainstem hemorrhage; stage 5 chronic kidney disease with anemia; hemodialysis status; heart failure; myocardial damage; hypoproteinemia; cirrhosis; hypertension; type 2 diabetes; pleural effusion; sepsis
male	74Y	7	72365.2	0	0	0	3	37	5.2		1.09	142	55	3.4		1	1	Traumatic chronic subdural hematoma; hypertension
male	62Y	27	135641	0	0	0	2	36	4.9	1.897	69	145	62	7.4		2	5	Multiple cervical spine fractures; cervical spinal cord injury; optic nerve injury; ulnar styloid process fracture with distal radius fracture; superficial injuries to other parts of the head; deep vein thrombosis in the lower extremities; traumatic subdural hemorrhage; cerebral contusion; skull base fracture; occipital bone fracture; frontal bone fracture; temporal bone fracture; orbital disorde…
female	51Y	14	55251.7	0	3	0	2	42	7.51	2.3	144	139	36	5.58	295	4	5	Frontal lobe hemorrhage; hypostatic pneumonia; valvular heart disease; epilepsy; type 2 diabetes; hypertension; pleural effusion; other heart valve replacements
female	58Y	31	174933	0	0	0	3	34	5.12	1.7	87	138	53	3.31	282	5	6	Traumatic splenic rupture
male	61Y	12	16975.8	0	15	0	3	41	7.3		64	148	52	6.5				Cerebral contusion; traumatic subarachnoid hematoma; traumatic subdural hemorrhage; traumatic intracerebral hemorrhage; parietal bone fracture; occipital bone fracture; head injury; scalp hematoma; gallbladder polyps; scrotal injury; facial soft tissue contusion; diabetes mellitus; thyroid nodule.
male	88Y	15	65577.9	0	0	0	10	31	5.58		206	137	116	7.48	284	2	2	Intertrochanteric fracture of the femur
female	97Y	8	20671.9	0	0	0	4	34	5.5	2.3	33	136	88	9.3			4	Large-area cerebral infarction; severe pneumonia; respiratory failure; acute myocardial infarction; respiratory and cardiac arrest; heart failure; hypertension; arteriosclerosis; post-cholecystectomy; unilateral inguinal hernia; intertrochanteric fracture of the femur; cataract; deep vein thrombosis of the lower extremities.
male	76Y	15	31908.4	0	0	0	5	28	5.6	2.79	75	151	387	15		1	1	Traumatic subdural hemorrhage; complete right bundle branch block; arteriosclerosis; hypertension; gout; hyperlipidemia; post-gastric surgery; severe pneumonia; gallstones with cholecystitis; anemia; elevated carcinoembryonic antigen (CEA); sinus bradycardia; first-degree atrioventricular block.
male	83Y	7	11800.9	0	0	0	0	36	6	2.43	12	143	44	4.1			2	Traumatic intracerebral hemorrhage
female	73Y	12	36135.3	0	20	0	2	41	5.4	1.98	27	146	75	7.8			2	Hydronephrosis with ureteral stricture; type 2 diabetic hypoglycemic coma; ureteritis; myocardial damage; gallstones with cholecystitis; coccyx fracture; hypertension; breast nodules; hydroureter; personal history of cerebral infarction; thyroid nodules; subclavian artery plaque; premature ventricular contractions
female	79Y	10	78823.3	0	0	0	5	39	5.7	2.2	41	141	55	7.1		1	1	Cerebral artery occlusion and cerebral infarction
female	83Y	18	55782	0	0	0	3	20		1.77	88	139	114	11			1	Small bowel malignancy; bronchiectasis with infection; deep vein thrombosis of the lower extremities; gallstones; intestinal adhesions; hypoproteinemia; atherosclerosis; anemia.
female	92Y	8	29924	0	0	0	4	23	5		56	136	44	8.04			3	Severe pneumonia; Type I respiratory failure; sepsis; intestinal obstruction; severe anemia; pleural effusion; bronchiectasis with infection; Klebsiella pneumoniae infection; hypoproteinemic malnutrition; femoral fracture; hyponatremia; hypertension; thrombocytopenia
female	69Y	16	193482	1	0	0	4		5.89		224	159	63	9.9	316	10	12	Carotid artery occlusion; cerebral infarction; acute myocardial infarction; respiratory failure; meningeal hemorrhage; atrial fibrillation; heart failure; essential hypertension; bacterial pneumonia; deep vein thrombosis of the lower extremities; liver dysfunction; Klebsiella pneumoniae infection; chest pain
female	86Y	15	180766	0	10	0	6	31	6.1		53	133	72	9.5		4	5	Posterior communicating artery aneurysm rupture with subarachnoid hemorrhage; intraventricular hemorrhage; respiratory failure; confusion; essential hypertension; intermuscular thrombosis of lower extremity veins; type 2 diabetes; personal history of cerebral infarction.
female	41Y	8	96354.3	0	0	0	2	42	4.8	2.143	10	140	67	5.5		1	1	Ruptured intracranial aneurysm with subarachnoid hemorrhage; Parkinson's disease
male	53Y	11	67707.1	1	4	0	7	29	6.79	2.3	1.16	144	51	10.42	301	4	6	Cirrhosis with ruptured esophageal and gastric varices and bleeding; severe pneumonia; type I respiratory failure; duodenal ulcer; splenomegaly; severe anemia; type 2 diabetes mellitus; liver cysts; chronic hepatitis B; ascites; internal jugular vein thrombosis; cholestasis; pleural effusion.
male	75Y	30	134414	0	0		5	38			140	149	72	11		25	30	Basal ganglia hemorrhage; severe pneumonia; respiratory failure; deep vein thrombosis of the lower extremities; epilepsy; hypertension; diaper dermatitis; myocardial damage; premature atrial contractions (PACs); pleural effusion; gout; sequelae of cerebral infarction
female	92Y	9	55024.6	0	13	0	1	22	6.3	2.29	80	144	151	22		8	9	Acute upper gastrointestinal bleeding; acute myocardial infarction; heart failure; severe pneumonia; type I respiratory failure; pleural effusion; severe anemia; hemorrhagic shock; arteriosclerosis; rib fracture; hypokalemia; gallstones; acquired renal cysts
male	83Y	13	74860.5	0	20	0	3	33	7.6		95	140	524	37			13	Malignant tumor of the left lung; malignant tumor of the prostate; secondary malignant tumor of the liver; pneumonia; respiratory failure; pericardial effusion (not categorized elsewhere); atrial fibrillation; pleural effusion; coronary atherosclerotic heart disease; low-protein malnutrition; hypertension; diabetes; post-coronary artery stenting status.
female	67Y	16	100861	0	0	0	7	23	5.4	1.86	204	141	52	10.6		8	13	Severe pneumonia; type II respiratory failure; amyotrophic lateral sclerosis (ALS); septic shock; gastrointestinal bleeding; malignant lung tumors; hypercapnia; urinary tract infection; hypokalemia; low-protein malnutrition; moderate anemia; thrombocytopenia
female	49Y	8	60675.7	0	8	0	9	31	12.4		260	172	160	14	378		8	Type 2 diabetic hyperosmolar hyperglycemic state coma; severe pneumonia; respiratory failure; acute renal failure; acquired renal cysts; thrombocytopenia; hyperlipidemia; epilepsy; pleural effusion; chronic hepatitis B without delta factor; femoral vein thrombosis; elevated carcinoembryonic antigen (CEA); hyperkalemia
male	64Y	19	168078	0	0	0	8	29	4.7	2.39	79	161	354	48	336	6	19	Multiple infections of pneumonia; respiratory failure; acute heart failure; ANCA-associated vasculitis; novel coronavirus infection; myocardial damage; ANCA-associated nephritis; thrombocytopenia; pulmonary space-occupying lesions; Sjögren's syndrome; hypertension; diffuse alveolar hemorrhage
male	81Y	6	106251	0	0	0	5	39	5.6		192	166	162	7.8	338	5	6	Hemorrhagic cerebral infarction; middle cerebral artery occlusion; cerebral herniation; atrial fibrillation; severe pneumonia; malignant liver tumor; upper limb arterial occlusion; lower limb arteriosclerosis
female	70Y	5	29602.2	0	0	0	6	30	6.99	2.43	234	164	155	19		1	5	Severe pneumonia
female	79Y	4	36090.3	0	8	0	13	27	8.75		38	149	77	19.57	305	4	4	Pneumonia with multiple infections; elevated carcinoembryonic antigen (CEA)
male	72Y	3	38061.6	0	13	0	17	19	8.3	3.4	252	143	344	25	312	3	3	Influenza with pneumonia, other influenza viruses identified; type II respiratory failure; chronic obstructive pulmonary disease with acute lower respiratory tract infection; novel coronavirus infection; destroyed lung; shock; hypertension; acute renal failure; hyperkalemia; hypoproteinemia; myocardial damage; diabetes.
male	71Y	4	26000.5	0	3	0	7	28	5.73	2.68	255.46	255	141	20.56	325		4	Multiple infections of pneumonia; type I respiratory failure; septic shock; bacteremia; atrial fibrillation; hypertension; type 2 diabetes; elevated tumor markers; influenza with other manifestations, other influenza viruses identified; personal history of cerebral infarction; urinary tract infection; gastrointestinal bleeding; low-protein malnutrition.
male	73Y	5	83268.3	0	0	0	12	40	5.6	2.43	280	172	218	13	353	5	5	Hemorrhagic cerebral infarction; cerebral herniation; severe pneumonia; atrial fibrillation; chronic hepatitis B without delta factor; internal carotid artery occlusion; elevated carcinoembryonic antigen (CEA); deep vein thrombosis of the lower extremities; shock; hypertension.
male	47Y	1	120820	0	0	0	21				0.5	160	131	2.7		1	1	Pulmonary contusion; respiratory failure; cardiac contusion; flail chest; cerebral edema; hemorrhagic shock; acute renal failure; traumatic hemopneumothorax; traumatic pneumonia; hypoxic-ischemic encephalopathy; severe anemia; thoracic vertebral fracture; lumbar vertebral fracture
female	33Y	1	110439	0	0	0	12										1	fulminant myocarditis
female	28Y	1	152514	0	0	0	14									1	1	Dilated cardiomyopathy [congestive cardiomyopathy]; pneumonia; respiratory failure; acute heart failure; ventricular thrombosis; cardiac arrest; successful resuscitation from cardiac arrest; respiratory and cardiac arrest; coagulation disorders; acute pulmonary edema; metabolic acidosis; acute upper gastrointestinal bleeding.
male	52Y	4	226945	0	0	0	12				216	146	201	4.4		4	4	Acute myocardial infarction; pneumonia; respiratory failure; heart failure; third-degree atrioventricular block; coronary atherosclerotic heart disease; hypertrophic cardiomyopathy; ventricular fibrillation; hypoxic-ischemic encephalopathy; acute pulmonary edema; metabolic acidosis; ischemic liver disease; acute renal failure
female	74Y	13	110304	1	0	0	8	27	6.22	1.99	132.39	128	56	7.06	279	13	13	Ruptured anterior communicating artery aneurysm with subarachnoid hemorrhage; brain herniation; frontal lobe hemorrhage; severe pneumonia; respiratory failure; hypoalbuminemia; type 2 diabetes mellitus; myocardial damage; hypertension
male	82Y	3	18236.6	0	4	0	5	33	7.86	2.6	198.7	150	73	9.12	318	2	3	Viral pneumonia, others; type II respiratory failure; novel coronavirus infection; pulmonary space-occupying lesions; diabetes; Alzheimer's disease; hypertension; personal history of cerebral hemorrhage.
male	71Y	13	145451	0	5	0	7	25	5.9	2.25	63	161	797	55	337	7	13	Viral pneumonia, others; Type I respiratory failure; novel coronavirus infection; acute myocardial infarction; acute heart failure; stage 5 chronic kidney disease; gastrointestinal bleeding; mild anemia; hypofibrinogenemia; thrombocytopenia; latent syphilis; hypertension; diabetes.
male	82Y	2	81757.1	0	0	0	6	38	5.2	2.43	221	155	137	7.1	318	2	2	Cerebral infarction caused by cerebral artery thrombosis; pneumonia; atrial fibrillation; shock; hypertension; brachial artery embolism; hypernatremia; alpha-fetoprotein abnormalities.
male	84Y	2	10206.2	0	0.5	0	1	40	5.7	2.08	62	138	54	6.9			2	Laryngeal stenosis; malignant laryngeal tumor; diabetes; hypertension
female	81Y	23	121026	0	0		7	25	5.4	1.39	97	146	39	17		23	23	Pneumonia with multiple infections; pressure ulcers in pressure areas
male	92Y	8	51819.6	0	0	0	7	36	5.6	2.24	135	140	127	13		8	8	Cerebral infarction; severe pneumonia; cervical spinal cord injury; respiratory failure; heart failure; lower extremity arteriosclerosis; hypoproteinemia; hypokalemia; liver dysfunction.
male	38Y	2	12157.9	0	0	0	3	42	4.8	2.16	201	140	73	10		2	2	Cerebral artery occlusion, cerebral infarction; type II respiratory failure; hypertension; personal history of cerebral hemorrhage.
female	81Y	4	20383.3	0	20	1	7	22	10	3.15	268	163	92	17			4	Severe pneumonia; sepsis; diabetes mellitus with ketoacidosis; urinary tract infection; hypoproteinemia; hypokalemia; hypertension; lower extremity arterial occlusion; personal history of cerebral infarction.
male	68Y	2	33109.5	0	0	0	10	33	5.6	2.63	260	139	166	12		1	2	Bacterial pneumonia; respiratory failure; sepsis; malignant lung tumor; malignant colon tumor; metabolic acidosis; acute agranulocytosis; hypoproteinemia; coagulation disorders; thrombocytopenia; myocardial damage; cholestasis
female	78Y	3	20215	0	0	0	9	31	7.99	2.7	63	137	46	4.96	293	3	3	Second-degree atrioventricular block; severe pneumonia; respiratory failure; atrial fibrillation; bronchiectasis with infection; hypoxic-ischemic encephalopathy; chronic heart failure; elevated carcinoembryonic antigen (CEA); abdominal aortic dissection; diabetes mellitus; sinoatrial block; sinus arrest; hypokalemia
male	73Y	10	121648	0	0	0	8		4.97		222	143.1	80	6.9	297	10	10	Traumatic subdural hematoma; traumatic subarachnoid hemorrhage; Acinetobacter baumannii pneumonia; respiratory failure; traumatic pneumocephalus; skull base fracture; occipital fracture; multiple rib fractures; cervical vertebral fracture; traumatic pneumonia; tibial plateau fracture; acetabular fracture; lower extremity hematoma
male	87Y	20	76439.9	0	20	0	7	35	6.78	2.3	137	138	90	9.42	287	18	20	Brain contusion; respiratory failure; pneumonia; traumatic subarachnoid hemorrhage; traumatic subdural hemorrhage; temporal bone fracture; occipital bone fracture; skull fracture; pneumocephalus; traumatic pneumonia; hyperkalemia; rib fracture; hypertension
male	56Y	12	61508.6	0	0	0	9	30	5.4	1.99	37	145	103	8.5		12	12	Pulmonary embolism; Type II respiratory failure; Severe pneumonia; Malignant lung tumor; Pulmonary encephalopathy; Pleural effusion; Ascites; Liver cyst; Hypoproteinemia; Hyperkalemia
male	66Y	14	77484.6	1	0	0	10	31	5.5	1.877	148	139	41	6.69		14	14	Pulmonary embolism; respiratory failure; severe pneumonia; coronary artery stenosis; coronary artery myocardial bridging; lower extremity deep vein thrombosis; anterior tibial artery occlusion; hypokalemia; shock; coagulation disorders; anemia; hypoxic-ischemic encephalopathy; gallstones
female	74Y	13	189022	0	1	0	10	43	6.04	2.08	255	143	63	5.3	294	13	13	Cerebral contusion; respiratory failure; traumatic subdural hematoma; traumatic subarachnoid hemorrhage; iliac artery injury; multiple pelvic fractures; hemorrhagic shock; parietal fracture; scalp hematoma; rib fracture; thoracic vertebral fracture; lumbar vertebral fracture; pubic fracture
female	84Y	3	20620.1	0	0	0	14	25	5.2	3.16	71	143	171	20		3	3	Severe pneumonia; type II respiratory failure; respiratory and cardiac arrest; shock; pleural effusion; pericardial effusion (non-inflammatory); heart failure; hyponatremia; deep vein thrombosis of the lower extremities; hypoproteinemic malnutrition; ascites
male	72Y	4	11350.2	0	0	0	7		4.9		152	140	58	10.8			4	Pneumonia; respiratory failure; brain herniation; malignant brain tumor
female	90Y	25	168795	1	35	0	3	40	5.8	2.785	114	144	52	8.8		17	25	Hemorrhagic cerebral infarction; basal ganglia hemorrhage; respiratory failure; severe pneumonia; cerebral artery occlusion; cerebral herniation; atrial fibrillation; urinary tract infection; diabetes; anterior tibial artery occlusion; lower extremity deep vein thrombosis; anemia; hypertension
male	52Y	8	102737	0	0	0	13	42	5.12	1.79	141	139	145	8.05	297	7	8	Focal cerebral contusion with massive hemorrhage; Type I respiratory failure; pneumonia; brain herniation; traumatic subdural hematoma; traumatic epidural hematoma; traumatic subarachnoid hemorrhage; skull fracture; hemorrhagic shock; scapular fracture; traumatic coagulopathy; hypofibrinogenemia; hypocalcemia
male	55Y	3	19194.6	0	0	0	8				201	139	48	3.4			3	Tuberculous pneumonia, sputum microscopy positive; respiratory failure; malignant liver tumor; secondary malignant lung tumor; secondary malignant adrenal tumor; secondary malignant mesenteric tumor; chronic hepatitis B without delta factor; hypertension; hypokalemia; hyponatremia; hypoproteinemia; thyroid nodule.
female	53Y	2	13939.9	0	0	0	6	49	5.59	2.66	84	142	58	6.32	302	2	2	Cerebellar hemorrhage; meningeal hemorrhage; respiratory failure; hypostatic pneumonia; hypertension; hypokalemia
male	47Y	2	21871.8	0	2	0	14	42	7.2	2.5	89	149	144	8.8		2	2	Large-area cerebral infarction; restenosis after coronary artery stenting; respiratory failure; pneumonia; cardiogenic shock; hypoxic-ischemic encephalopathy; metabolic acidosis; myocardial damage; hypertension; diabetes; rib fracture; coronary atherosclerotic heart disease; post-coronary artery stenting status.
male	72Y	15	252137	0	0	0	11	33	2.2	5.4	133	142	228	23		7	15	Severe pneumonia; respiratory failure; septic shock; hemolytic anemia; upper gastrointestinal perforation; acute diffuse peritonitis; pulmonary embolism; acute heart failure; acute renal failure; atrial fibrillation; hypoalbuminemia; ascites; coagulation disorders
male	55Y	15	113442	0	0	0	4	32	7.29	2.5	247	141	55	6.48	294	15	15	Traumatic subdural hematoma; pneumonia; respiratory failure; traumatic subarachnoid hemorrhage; diffuse axonal injury; cerebral contusion; traumatic brain herniation; skull fracture; shock; large-area cerebral infarction; type 2 diabetes mellitus; pubic fracture
male	91Y	6	34564.5	0	30	0	5	25	8.8	2.6	155	165	295	19.36	362	0	6	Severe pneumonia; Type I respiratory failure; septic shock; type 2 diabetic hyperosmolar hyperglycemic state coma; hypernatremia; metabolic acidosis; complete left bundle branch block; hypoproteinemic malnutrition; heart failure; sinoatrial block; myocardial damage.
male	66Y	5	28833.9	0	0	1	7	39	11.2	5.3	220	143.7	559	32.25	355	0	5	Severe pneumonia; Type I respiratory failure; septic shock; acute biliary pancreatitis (severe); diabetes mellitus with ketoacidosis; acute renal failure; myocardial damage; hypertension; gout; low-protein malnutrition; rhabdomyolysis; fatty liver; gallstones with cholecystitis
female	85Y	31	186336	0	0	0	4	21	5.1		188	145	286	46	313	21	31	Mycoplasma pneumoniae pneumonia; respiratory failure; septic shock; acute heart failure; gastritis; leukocytosis; secondary thrombocytosis; anemia; hyponatremia; old rib fractures; old thoracic vertebral fractures; myocardial damage; cirrhosis.
male	78Y	2	68907.7	0	0	0	4	33	5.6	2.25	82	140	57	3.9		2	2	Hemorrhagic cerebral infarction; hypoproteinemia; hypertension
male	70Y	28	213032	0	0	0	4	35	5.3	2.25	249	168	137	28	325	26	28	L4 lumbar vertebral fracture; respiratory failure; septic shock; severe pneumonia; cerebral contusion; traumatic subarachnoid hematoma; traumatic subdural hemorrhage; frontal bone fracture; occipital bone fracture; sphenoid bone fracture; traumatic pneumothorax; sternal fracture; mediastinal emphysema
male	60Y	16	104302	1	0	0	7	41	6.55	4.7	190	160	382	21.07	331		16	Heatstroke; pneumonia; acute renal failure; rhabdomyolysis; metabolic acidosis; hypernatremia; pleural effusion; moderate anemia; anxiety and depression.
female	16Y	3	228483	0	0	0	2	44	5.1	1.68	198	148	56	5.7		3	3	Femoral artery injury
female	45Y	25	199542	0	0	0	9	34	5.3		201	134	330	24	285	25	25	Heatstroke; severe pneumonia; respiratory failure; septic shock; acute renal failure; rhabdomyolysis; cerebellar atrophy; hypoproteinemic malnutrition; respiratory and cardiac arrest
male	69Y	13	55154.9	0	0	0	9	29	6.1	2.76	240	189	417	29	365	13	13	Severe pneumonia; respiratory failure; atrial fibrillation; heatstroke; respiratory and cardiac arrest; shock; urinary tract infection; rhabdomyolysis; hypokalemia; hypoxic-ischemic encephalopathy; schizophrenia; hypertension; Alzheimer's disease
male	83Y	5	35277.5	1	6	0	12	25	8.49	3.4	250.15	145	434	28.53	305	1	5	Multiple infections of pneumonia; Type I respiratory failure; septic shock; atrial fibrillation; liver failure; urinary tract infection; hypoalbuminemia; COVID-19 infection; type 2 diabetes; Alzheimer's disease; elevated tumor markers; hypertension
male	74Y	32	224665	0	0	0	2		8.06		212	132	83	6.97	272	22	32	Femoral shaft fracture; respiratory failure; severe pneumonia; sepsis; cerebral contusion; traumatic subdural hemorrhage; traumatic subarachnoid hemorrhage; skull base fracture; frontal bone fracture; pulmonary contusion; orbital fracture; rib fracture; cervical vertebral fracture
male	75Y	3	14704.8	0	0	0	6	29	5.72	2.9	45.67	143	89	16.83	302	2	2	Severe pneumonia; respiratory failure; pulmonary embolism; heart failure; pleural effusion; hypoalbuminemia; personal history of cerebral infarction; myocardial damage; anemia; status of mitral valve replacement with bioprosthetic valve.
female	35Y	2	14418.5	0	0	0	4	34	4.7	4.2	140	137	2189	42			2	Acute renal failure; hyperkalemia; hydronephrosis; urinary tract infection; metabolic encephalopathy; pericardial effusion (non-inflammatory); personal history of cervical cancer; pelvic cancer; anemia; latent syphilis; epilepsy
female	55Y	3	28954.5	0	0	0	3	31	4.8	2.49	105	156	126	19			3	Severe pneumonia; respiratory failure; acute heart failure; shock; moderate anemia; pleural effusion; hyperlactatemia; myocardial damage; hyperkalemia; rib fracture; hypoglycemia; ischemic liver disease; coagulation disorders
female	80Y	3	23354.9	0	1	0	5	25		2.05	156.94	140	79	3.99	288		3	Influenza with pneumonia, other influenza viruses identified; respiratory failure; heart failure; septic shock; hypertrophic obstructive cardiomyopathy; coronary atherosclerotic heart disease; colitis; cholecystitis; type 2 diabetes; hypoproteinemia; thrombocytopenia; elevated tumor markers; pleural effusion.
female	72Y	12	68938.5	0	4	0	7	27	6.1	2.7	56	151	56	15.1	318		12	Decompensated cirrhosis following hepatitis B; chronic hepatitis B; abdominal wall abscess; septic shock; hepatic encephalopathy; influenza with pneumonia, other influenza viruses identified; heart failure; type 2 diabetic peripheral neuropathy; peritonitis; hypofibrinogenemia; splenomegaly; thrombocytopenia; hypoproteinemic malnutrition
female	85Y	8	105060	0	0	0	3	34	5.5		180	156	111	10		7	8	Cerebral infarction caused by cerebral artery thrombosis; respiratory failure; pneumonia; meningeal hemorrhage; atrial fibrillation; depression; hypertension; liver dysfunction.
male	85Y	3	87418.6	0	0	0	7	32		2.6	208	149	312	18		3	3	Cerebral infarction caused by cerebral artery thrombosis; pneumonia; respiratory failure; heart failure; septic shock; atrial fibrillation; hypokalemia; essential hypertension; premature atrial contractions (PACs); myocardial damage; popliteal artery occlusion; anterior tibial artery occlusion; hypoproteinemia
male	38Y	9	253124	0	0	0	17	25	4.8		126	177	178	14	373	9	9	Traumatic subdural hematoma; respiratory failure; severe pneumonia; cerebral contusion; traumatic brain herniation; hemorrhagic shock; skull base fracture; skull fracture; traumatic subarachnoid hemorrhage; rib fracture; acetabular fracture; pubic fracture; sacral fracture
female	78Y	15	81702.6	0	0	0	4	28	5.6	1.4	161	133.5	43	12.25	278	8	15	Parietal lobe hemorrhage; respiratory failure; Klebsiella pneumoniae; brain herniation; hydrocephalus; severe anemia; symptomatic epilepsy [secondary epilepsy]; heart failure; chronic viral hepatitis; grade 3 hypertension; nutritional risks; hypernatremia; personal history of cerebral infarction.
female	77Y	13	115576	0	0	0	7	32	5.56	2.1	120	139	70	4.23	284	13	13	Basilar artery occlusion: cerebral infarction; meningeal hemorrhage; respiratory failure; heart failure; coronary artery stenosis; axillary artery occlusion; hypoalbuminemia; popliteal artery occlusion; myocardial damage; superficial femoral artery occlusion.
male	34Y	11	82617.9	0	0	0	6	38	5.26	2.1	173	148	44	3.6	306	11	11	Intraventricular hemorrhage; respiratory failure; severe pneumonia; Moyamoya disease; cerebral herniation; cerebral infarction; metabolic acidosis; kidney stones; hypernatremia; hypoproteinemia; intellectual disability
male	53Y	21	220383	0	0	0	12	35	3.88	3.1	67	140	115	14.6	288	20	21	Thrombotic thrombocytopenic purpura; cerebral infarction; respiratory failure; pneumonia; obstructive jaundice; kidney stones; type 2 diabetes mellitus; gastrointestinal bleeding; hypertension; cholestasis; epilepsy
male	36Y	1	13302.8	0	0	0	17	29	4.9	2.64	280	126	243	11		1	1	Severe pneumonia; respiratory failure; septic shock; multiple organ failure; respiratory and cardiac arrest; lung shadows; leukopenia; hypoproteinemia; thrombocytopenia; hyponatremia; hyperlactatemia; metabolic acidosis; agranulocytosis
female	68Y	5	23516.4	1	0	0	6	40	6.53		171	139	44	3.42	287	5	5	Basal ganglia hemorrhage; brain herniation; respiratory failure; severe pneumonia; pleural effusion; hypokalemia; hypertension; post-coronary artery stenting status; deep vein thrombosis of the lower extremities; type 2 diabetes; hypernatremia; personal history of cerebral infarction.
male	69Y	17	121365	0	0	0	7	20	5.87	1.49	222	139	64	8.79	287	17	17	Influenza with pneumonia, other influenza viruses identified; type II respiratory failure; septic shock; colon cancer; secondary lung cancer; low-protein malnutrition; electrolyte imbalance; deep vein thrombosis of the lower extremities; type 2 diabetes; coagulation disorders; hypofibrinogenemia; pneumothorax; pleural effusion.
female	61Y	14	120152	0	0	0	5	22	5.75	1.5	219	139	67	4.35	290	14	14	Traumatic subdural hematoma; traumatic subarachnoid hemorrhage; severe pneumonia; respiratory failure; cerebral contusion; hypernatremia; deep vein thrombosis of the lower extremities; facial injury; hypokalemia; scalp hematoma; brain herniation; abdominal injury; liver contusion
male	71Y	21	150898	1	0	0	3	39	5.12	2.1	161	138.7	63	6.76	290	19	21	Cervical spinal cord injury
female	44Y	13	63671.9	0	0	0	9	40	5.29		261	149	40	1.96	305	13	13	Traumatic subdural hemorrhage; severe pneumonia; respiratory failure; hypoalbuminemia; traumatic brain herniation; traumatic intracerebral hemorrhage; central diabetes insipidus; parietal bone fracture; temporal bone fracture; scalp hematoma; sternal fracture; rib fracture; zygomatic arch fracture
male	74Y	7	106959	1	0	0	8	41	5.85	2.99	255	142.4	73	4.18	286	7	7	Traumatic subdural hematoma; respiratory failure; severe pneumonia; traumatic brain herniation; traumatic subarachnoid hemorrhage; traumatic brainstem hemorrhage; hypoalbuminemia; skull base fracture; cerebral contusion; rib fracture; lumbar vertebral fracture; traumatic coagulopathy; acute renal failure
male	44Y	1	5585.79	0	0	0	0	40		2.1	9	140	71	5.7		1	1	Foreign body in the stomach; esophageal mucosal abrasion; bipolar disorder, currently in a manic episode with psychotic symptoms; atlas fracture.
male	78Y	12	54746.8	0	0	0	6	37	4.8		253	183	172	15	375	11	12	Temporal lobe hemorrhage; brain herniation; respiratory failure; pneumonia; epidural hematoma; temporal bone fracture; scalp hematoma; Parkinson's disease; hypertension; personal history of cerebral hemorrhage; complete right bundle branch block; hypernatremia; shock.
female	74Y	6	40863.1	0	0	0	13	37	4.31	2.2	299	140	48	4.87	289	6	6	Frontal lobe hemorrhage; pneumonia; respiratory failure; cerebral herniation; respiratory and cardiac arrest; acute myocardial infarction; acute heart failure; upper gastrointestinal bleeding; malignant lung tumor; malignant colon tumor; shock; hypertension; acute renal failure
male	85Y	5	27491.2	0	0	0	7	36	5.4	2.5	317	169	577	18	341	5	5	Large-area cerebral infarction
male	51Y	42	530801	1	0	0	14	36	7.49	3.3	9.15	138	256	14.42	287	16	42	Thoracic aortic injury; respiratory failure; severe pneumonia; acute respiratory distress syndrome; traumatic splenic rupture; traumatic liver rupture; traumatic intestinal rupture; iliac artery dissection; sepsis; renal infarction; ascites; L2 lumbar vertebral fracture; lumbosacral transverse process fracture
female	77Y	49	373538	6	20	0	9	35	5.45	2.6	200	137	545	17.17	291	49	49	Traumatic subdural hematoma
male	76Y	12	121049	0	0	0	18	27	4.9	3.1	201	134	351	21.82	273	12	12	Severe pneumonia; respiratory failure; septic shock; gout; thrombocytopenia; acute renal failure; myocardial damage; heart failure; metabolic acidosis; hyponatremia; hypoproteinemia; coagulation disorders; coronavirus infection
female	65Y	70	244788	2	0	0	9	29	5.14	1.4	163	143	49	4.26	297	17	17	Multiple injuries, cerebral hemorrhage
female	79Y	5	30166	0	0	0	5	26	5.66	3	181	134	1800	69			5	Sepsis; acute renal failure; ureteral stones with hydronephrosis and infection; pneumonia; heart failure; rapidly progressive glomerulonephritis; pleural effusion; liver cysts; acquired renal cysts; personal history of cerebral hemorrhage; artificial hip joint; hypoproteinemic malnutrition; metabolic acidosis.
male	38Y	15	142653	0	0	0	10	30	5.11	3.8	10.57	144	183	4.56	298	15	15	pneumonia
female	78Y	144	782741	1	0	0	9	18	6.14		145	137	72	20.09	283	3	3	Cerebral hemorrhage, multiple injuries
male	42Y	6	36791.1	0	0	0	7	32	6.97	2.2	192	149	116	6.02	315	6	6	Basal ganglia hemorrhage; brainstem hemorrhage; respiratory failure; pneumonia; brain herniation; hypertension; chronic hepatitis B; personal history of syphilis.
female	82Y	3	14517.5	0	20	0	9	38	6.22	2.57	221	141	80	20.91	292	3	3	Severe pneumonia; Type I respiratory failure; septic shock; coronary atherosclerotic heart disease; hypertension; type 2 diabetes; Alzheimer's disease; gallstones with cholecystitis; low-protein malnutrition; personal history of cerebral hemorrhage; personal history of cerebral infarction.
male	67Y	10	42507.6	0	30	0	7	38	8.15	2.8	207	143	81	9.21	294	10	10	Multifocal intracerebral hemorrhage; pneumonia; respiratory failure; brain herniation; hypertension; diabetes; arteriosclerosis; fatty liver; superficial femoral artery stenosis
female	80Y	8	94936.7	0	10	0	8	29	8.06	2.19	115	139	90	6.83	284	8	8	Cerebral artery occlusion leading to cerebral infarction; pneumonia; respiratory failure; malignant lung tumors; diabetes; deep vein thrombosis of the lower extremities; chronic obstructive pulmonary disease; elevated CA125; acute heart failure; acute renal failure; disseminated intravascular coagulation; anterior tibial artery occlusion; hypoalbuminemia
male	77Y	39	202283	1	0	0	1	37	6.34	2.46	179	139	72	6.71	288	39	39	Cervical spine injury, multiple injuries
male	56Y	47	60338.8	0	0	0	1	28	5	1.74	112	139	65	6.3		1	2	Pelvic fracture, trauma
female	40Y	15	96263.4	1	0	0	11	28	5.11	2.88	114	153	92	5.35	316	15	15	Antidepressant poisoning; severe pneumonia; respiratory failure; respiratory and cardiac arrest; acute renal failure; sequelae of hypoxic-ischemic encephalopathy; metabolic acidosis; hyperlactatemia; depressive state; ventricular fibrillation; arsenic poisoning; cadmium poisoning; mediastinal emphysema
male	62Y	35	59279.4	0	5	0	5	35	5.46	3.2	31	146	336	27.6	300	3	3	Severe pneumonia
male	48Y	2	23324.9		0	0	8	39	5.05		235	143	97	5.08	293	2	2	Frontotemporal-parietal lobe intracerebral hemorrhage; brain herniation; respiratory failure; hypertension; pericardial effusion (non-inflammatory); shock; hypernatremia; myocardial damage; hypokalemia; acute renal failure
male	68Y	25	145368	1	0	0	1	40	5.59	2.9	43	138	82	10		13	16	Spinal cord injury
male	79Y	23	169919	0	0	0	9	32	5.11	2.4	135	142	93	7.71	290	21	23	Cerebral infarction, pneumonia
female	40Y	5	24655.3	0	0	0	9	35	5.02	1.57	100.02	137	43	2.1	284	5	5	Diffuse axonal injury; pneumonia; respiratory failure; cervical disc herniation; scalp laceration; scalp hematoma; epilepsy; anemia; shock
male	65Y	32	57552.9	0	0	0	2	21	5.29		187	144	73	4.33	295	1	2	Multiple injuries, cerebral hemorrhage, abdominal injury
male	53Y	2	15711.3	1	0	0	11	28	6.17	2.58	110.43	136	813	18.9	278	2	2	Thalamic hemorrhage
male	37Y	18	112384	0	0	0	11	28	7.29	2.7	58.91	139	169	28.25	301	17	18	Pulmonary embolism pneumonia
male	44Y	25	217389	0	10	0	12	21	6.65	2.23	166	143	333	29.36	296	25	25	Severe pneumonia
female	78Y	21	91747.6	0	0	0	10	36	5.74	2.2	4.27	140	46	5.22	291	13	13	Cerebral hemorrhage
male	28Y	18	49492.3	0	0	0	5	39	5.9	2.6	80	137	123	12.4		6	11	Severe pneumonia
female	50Y	13	54576.9	0	5	0	4	43	7.29	2.7	194	139	49	5.77	292	1	2	Cerebral hemorrhage
male	76Y	14	101642	1	0	0	5	40	6.2	2.01	78	137	55	6.76	283	2	3	cerebral infarction
female	72Y	13	33435.2	0		0	6	24	5.2	2.688	10	138	116	10		1	2	Gastrointestinal bleeding
male	61Y	9	18750.6	0	0	0	3	36	5.3		70	140	59	5.8			4	respiratory failure
male	68Y	21	54485.1	0	0	0	4	29	5.6	2.5	103	139	258	15.15	284	1	2	Multiple injuries, fractures, chronic kidney disease
male	44Y	41	264120	1	0	0	11	46	7.09	6.5	258	141	123	6.45	292	14	19	Aortic dissection
male	65Y	20	80694.6	0	0	0	8	29	6.19	1.86	165	144	268	28		2	4	Coronary heart disease in the digestive tract
male	69Y	7	59677.3	0	0	0	7	30	5.3	1.83	91	141	80	10.4		6	7	Multiple injuries, cerebral hemorrhage
female	74Y	27	52655.3	0	10	0	2	22	11.04	3.2	155.11	139	214	10.68	292	3	3	Respiratory failure, myocardial infarction, diabetes
female	75Y	38	258027	0	10	1	7	27	11.81	3.9	226	151	417	28.62	325	21	38	pneumonia, diabetes
female	85Y	51	75237.9	0	0	0	8	27	5.7	2.8	27	156	116	23		1	5	Pneumonia, cirrhosis
male	73Y	76	137651	0	0	0	7	35	5.5	2.2	162	151	7.6	12			9	Multiple injuries, cervical spine injury
female	58Y	2	14628.3	0	2	0	5	21	7.9	2.17	52	144	192	13			2	Acute myocardial infarction; coronary artery stenosis; acute heart failure; pneumonia; respiratory failure; pleural effusion; novel coronavirus infection; hyperlipidemia; hypoproteinemia; pericardial effusion (non-inflammatory); hypokalemia; hypertension; type 2 diabetes mellitus
female	76Y	5	47325.2	0	20	0	8	32	8.7	3.05	108	139	229	15		5	5	Acute myocardial infarction; meningioma
male	62Y	3	30810.4	0	0	0	9	24			238	141	126	12		3	3	Traumatic intracerebral hemorrhage; brain herniation; pneumonia; respiratory failure; acute heart failure; acute renal failure; occipital fracture; skull base fracture; hyperkalemia; anemia; hypoproteinemia; hemoperitoneum; retinal disease
male	58Y	3	49531.6	0	0	0	10	30	5.9		48	148	195	24			3	Severe pneumonia; respiratory failure; acute renal failure; acute heart failure; cardiogenic shock; metabolic acidosis; coronary atherosclerotic heart disease; post-coronary artery stenting status; post-coronary artery bypass grafting status; post-mitral valve repair; premature ventricular contractions; ventricular tachycardia; pleural effusion.
male	49Y	6	54577.3	0	0	0	10	31	14		270	141	109	10		6	6	Basal ganglia hemorrhage; severe pneumonia; respiratory failure; cerebral herniation; hypertensive crisis; chronic hepatitis B without delta factor; bronchiectasis; diabetes mellitus; hypokalemia
male	78Y	2	23351.7	0	20	0	12	31	5.2	2.4	124	140	340	16		2	2	Acute myocardial infarction; multiple organ failure; respiratory failure; pneumonia; respiratory and cardiac arrest; cardiogenic shock; acute renal failure; leukopenia; ischemic liver disease; metabolic acidosis; hyperkalemia; coagulation disorders; thrombocytopenia
male	78Y	2	20194.4	0	0	0	6	30	6.8	2.7	244	134	224	23		2	2	Severe pneumonia; ischemic liver disease
female	60Y	14	27877.8	0	0	0	7	26		2.7	196	136	238	11			3	Sepsis, cirrhosis and pneumonia
male	66Y	12	45895.2	0	5	0	7	22	14.66	3.55	88.4	138	222	29.13	287		5	Leptospirosis infection (toxic type); pneumonia; multiple organ failure; bacteremia; atrial septal defect (secretory type); papilledema; epiretinal membrane; rhabdomyolysis; metabolic acidosis; diabetes; hypertension; hypoproteinemia
female	74Y	11	14799.1	0	20	1	2	35	13.56	4.7	37	141.7	93	14.25	316		1	Type 2 diabetic ketoacidosis; metabolic acidosis; subclavian artery plaque; type 2 diabetic nephropathy; hyperkalemia
male	71Y	5	24399.6	0	2	0	3	27	11.66	2.25	208	130.6	53	2.28	280		4	Aspergillus pneumonia; Pseudomonas aeruginosa pneumonia; Type I respiratory failure; Heart failure; Delirium; Pulmonary interstitial fibrosis; ANCA-associated vasculitis; Hyponatremia; Hypokalemia; Hypoproteinemia; Pleural effusion; Diabetes mellitus; Osteoporosis
female	75Y	11	32228.3	0	10	0	2	31	9.07		61.47	164	35	3.94	342		2	Type 2 diabetic hyperosmolar hyperglycemic state coma; acute pyelonephritis; hypertension; acute renal failure; hypoxic-ischemic encephalopathy; hypernatremia; elevated tumor markers; cerebral ischemic foci; myocardial damage.
male	59Y	6	43256.9	0	10	0	5	21	10.2	2.29	128	134	51	0.71	275	6	6	Severe pneumonia; respiratory failure; intramural hematoma due to aortic dissection; diabetes mellitus; hypertension; fatty liver; acute lower extremity lymphangitis; hypoproteinemia; hypofibrinogenemia; elevated carcinoembryonic antigen (CEA); elevated tumor markers; cholestasis; hypokalemia
male	75Y	29	81851.4	0	10	0	2	26	6.91	2.1	111.5	141	95	6.25	295		7	Influenza with pneumonia, seasonal influenza virus identified; sepsis; acute coronary syndrome; Klebsiella pneumoniae infection; brain abscess; deep vein thrombosis of the lower extremities; pleural effusion; anemia; low-protein malnutrition; hypokalemia; heart failure; Alzheimer's disease; type 2 diabetes.
male	67Y	13	44495.4	0	20	0	8	35	10.56	3	93	140	487	18.34	290		4	Pneumonia; Stage 5 chronic kidney disease; Acute heart failure; Atherosclerosis; Skin infection of the head, face, and neck; Hyperuricemia; Post-cholecystectomy; Post-nephrectomy; Hypoproteinemia; Gallstones; Kidney stones; Duodenal diverticulum; Unilateral inguinal hernia
male	24Y	16	28074.9	0	0	0	0	38	12.51	3.34	315.46	140	88	3.84	300		2	Acute necrotizing pancreatitis, severe; hyperlipidemia; diabetes; malnutrition; fatty liver.
male	44Y	11	57098.7	0	0	0	8	32	8.42	2.2	24	142	41	4.45	296	6	7	Multiple infections of pneumonia; respiratory failure; myocardial damage; heart failure; hyperthyroidism; thyroid storm; hypertension; cervical spinal stenosis; hypoalbuminemia; abnormal liver function test results; diabetes; thrombocytopenia
male	56Y	9	44020.3	0	5	0	4	39	5.6	1.8	130	141	65	8.15	288	2	3	Basal ganglia hemorrhage; hypertension; diabetes; chronic nephritis; lumbar disc herniation; acquired renal cysts; liver cysts; post-operative ophthalmic surgery
female	74Y	11	108171	1	0	0	7	40	5.4	2.4	93	143	90	8.02	293	2	3	Cerebral infarction caused by cerebral artery thrombosis
female	71Y	4	14201.1	0	1	0	5	33	5.99	2.2	18	138	52	4.69	284		2
female	77Y	11	38664.7	0	10	0	1	24	6.25	1.8	51.48	138	64	6.05	297		3	Cholecystitis and diabetes
male	72Y	10	33641.4	0	0	0	5	38	6.23	2.5	74	140	74	6.7	289	1	2	Cerebellar hemorrhage; secondary intraventricular hemorrhage; hydrocephalus; deep vein thrombosis of the lower extremities; liver dysfunction; thrombocytopenia; personal history of rectal malignancy.
female	32Y	26	89557	0	2	0	4	33	11.32	2.5	212	143	92	6.24	302		6	Acute severe pancreatitis; respiratory failure; acute respiratory distress syndrome; Acinetobacter baumannii pneumonia; type 2 diabetes mellitus; hypocalcemia; metabolic acidosis; hyponatremia; hypoproteinemia; acute renal failure
male	55Y	12	74822.2	0	0	0	10	37	6.2	2.8	112	142	179	11.97	301	12	12	Brainstem hemorrhage; pneumonia; type II respiratory failure; sinus tachycardia; hypertension; atherosclerosis; elevated tumor markers; fatty liver; pleural effusion; lung mass; hypertrophic cardiomyopathy
female	72Y	35	89616	0	5	0	4	25	7.48	2.1	188.57	143	63	9.05	298		2	Acute severe pancreatitis; acute respiratory distress syndrome; pneumonia; pleural effusion; ascites; hypocalcemia; acute renal failure; hypoproteinemia; atelectasis; hypertension; type 2 diabetes mellitus; coronary atherosclerotic heart disease; acquired renal cysts
female	65Y	11	91251	0	7	0	5	28	5.9	1.8	37	136	59	4.87	282	1	2	Cerebral infarction caused by cerebral artery thrombosis; hypertension; type 2 diabetes; deep vein thrombosis of the lower extremities; hypoproteinemia; lung shadows; soft tissue infection.
male	41Y	16	53098.2	0	0	0	5	41	5.71	2.3	147	141	96	6.66	289	2	3	Thalamic hemorrhage; meningeal hemorrhage; hypostatic pneumonia; hypertension; sinus tachycardia; fatty liver
male	66Y	16	68754.6	0	0	0	1	32	5.75	1.75	39	140	76	5.3	288	1	1	Malignant tumor of the temporo-occipital lobe; temporo-occipital lobe intracerebral hemorrhage; brain herniation; pneumonia; intracranial infection; hypertension
female	56Y	12	18854.3	0	5	0	4	34	7.02	2.8	61	139	58	3.29	289		1	viral encephalitis
female	34Y	16	45231.2	0	0	0	4	31	5.35	2.28	233.28	139	55	5.64	286		3	pancreatitis
female	46Y	8	31828.3	0	0	0	6	26	5.27	1.98	92.36	136	96	6.73	283		4	Chronic suppurative osteomyelitis of the lower leg; septic shock; pneumonia; lower extremity skin infection; hypoproteinemia; acute renal failure; hypokalemia; tibial and fibular shaft fractures; navicular bone fractures; calcaneal fractures; gallstones; anemia.
female	47Y	13	38024.9	0	0	0	6	36	5.03	1.7	43	145	41	6.72	297	3	4	Traumatic subdural hemorrhage
female	54Y	17	27352.8	0	0	0	4	35	5.52	2.39	43	140	45	3.78	287	3	4	Brain contusion; maxillary fracture; zygomatic arch fracture; optic nerve injury; temporal bone fracture; orbital bone fracture; coma; scalp laceration; frontal bone fracture
male	75Y	13	56751.4	6	20	0	10	29	7.53		111.08	147	141	14.33	306	8	8	Brain contusion; traumatic subdural hemorrhage; traumatic subarachnoid hemorrhage; facial injury; zygomatic arch fracture; orbital fracture; cervical vertebral fracture; rib fracture; traumatic pneumonia; pleural effusion; chest injury; acute myocardial infarction; heart failure.
male	57Y	15	55220.4	0	20	0	8	23	5.51	2.36	33	140	145	7.63	290	8	9	Brain contusion; soft tissue disorder of the hand
female	50Y	11	25517.8	0	0	0	3	35	5.21	2	80	137	45	3.3	282	2	3	Cerebral hemorrhage
female	66Y	18	165739	0	0	0	8	38	4.79	1.7	66	151	38	4.59	311	5	9	Thoracic aortic injury; traumatic splenic rupture; traumatic pneumonia; rib fracture; pleural effusion; sternal fracture; abdominal injury; hemoperitoneum; moderate anemia; hypoproteinemia; kidney stones; hypertension; lower extremity deep vein thrombosis.
male	28Y	25	105924	0	0	0	1	33	5.39	1.8	102	137	69	8.38	286	1	2	Lumbar spinal cord injury; L1 lumbar vertebral fracture; pneumonia; traumatic subarachnoid hemorrhage; traumatic liver rupture; traumatic wet lung; lumbosacral transverse process fracture; paralysis; multiple rib fractures; rhinovirus infection; mediastinal emphysema; hypofibrinogenemia; lower extremity deep vein thrombosis.
female	51Y	16	166922	0	0	0	5	33	5.14	1.6	144	142	50	3.8	290	1	2	Traumatic splenic rupture; clavicle fracture; acromioclavicular joint sprain; chondritis; cervical vertebral fracture (C7); three rib fractures without a first rib fracture; post-traumatic osteoporosis; traumatic pneumothorax; metacarpal fracture; radius fracture; traumatic pneumonia
female	22Y	13	20422.5	0	5	0	3	37	14.32	4.1	3.5	142	32	3.9	300		1	Multiple brain hemorrhages
